# Supplementary material for: Attitudes Toward Psychological Disorders and Alternative Medicine in Saudi Participants
Source: Front Psychiatry. 2021 Feb 12;12:577103. doi: 10.3389/fpsyt.2021.577103 (PMC7907434; doi:10.3389/fpsyt.2021.577103)
Supplement: Supplementary file 1 [file Data_Sheet_1.xlsx]

## Sheet: Descriptive frequ anal
Frequency Table
By clicking Yes, you confirm that you are over 18 years old and agree to participate in this questionnaire and the researcher undertakes to preserve the privacy and confidentiality of the information.
		Frequency	Percent	Valid Percent	Cumulative Percent
Valid	Yes	674	100	100	100
Gender
		Frequency	Percent	Valid Percent	Cumulative Percent
Valid	Female	370	54.8961	54.8961	54.8961
	Male	304	45.1039	45.1039	100
	Total	674	100	100
Age
		Frequency	Percent	Valid Percent	Cumulative Percent
Valid	18 - 30	277	41.0979	41.0979	41.0979
	31 - 40	154	22.8487	22.8487	63.9466
	41 - 50	108	16.0237	16.0237	79.9703
	51- 60	104	15.4303	15.4303	95.4006
	>60	31	4.59941	4.59941	100
	Total	674	100	100
Nationality
		Frequency	Percent	Valid Percent	Cumulative Percent
Valid	Resident	12	1.78042	1.78042	1.78042
	Saudi	662	98.2196	98.2196	100
	Total	674	100	100
Region
		Frequency	Percent	Valid Percent	Cumulative Percent
Valid	Central Region	387	57.4184	57.4184	57.4184
	Eastern Region	60	8.90208	8.90208	66.3205
	Northern Region	43	6.37982	6.37982	72.7003
	Outside the kingdom	16	2.37389	2.37389	75.0742
	Southern Region	29	4.30267	4.30267	79.3769
	Western Region	139	20.6231	20.6231	100
	Total	674	100	100
Education
		Frequency	Percent	Valid Percent	Cumulative Percent
Valid	Higher Education	78	11.5727	11.5727	11.5727
	Mid School	19	2.81899	2.81899	14.3917
	Secondary School	108	16.0237	16.0237	30.4154
	University	469	69.5846	69.5846	100
	Total	674	100	100
Occupation
		Frequency	Percent	Valid Percent	Cumulative Percent
Valid
	Government Employee	167	24.7	24.7	24.7774
	Housekeeper	103	15.2819	15.2819	40.0593
	Merchant	9	1.33531	1.33531	41.6914
	Private Sector Employee	145	21.5134	21.5134	63.2047
	Retired	97	14.3917	14.3917	77.5964
	Student	93	13.7982	13.7982	91.3947
	Unemployed	60	8.9	8.9	99.8516
	Total	674	100	100
Social Status
		Frequency	Percent	Valid Percent	Cumulative Percent
Valid	Divorced	18	2.67062	2.67062	2.67062
	Married	380	56.3798	56.3798	59.0504
	Single	269	39.911	39.911	98.9614
	Widowed	7	1.03858	1.03858	100
	Total	674	100	100
Living Status
		Frequency	Percent	Valid Percent	Cumulative Percent
Valid	Living alone	30	4.45104	4.45104	4.45104
	Living with a roommate	11	1.63205	1.63205	6.08309
	Living with his/her partner (Wife/Husband)	379	56.2315	56.2315	62.3145
	Living with parents	254	37.6855	37.6855	100
	Total	674	100	100
Monthly Income
		Frequency	Percent	Valid Percent	Cumulative Percent
Valid	11000- 20000	196	29.0801	29.4294	29.4294
	5000 - 10000	171	25.3709	25.6757	55.1051
	Less than 5000	172	25.5193	25.8258	80.9309
	More than 20000	127	18.8427	19.0691	100
	Total	666	98.8131	100
Missing	NA	8	1.18694
Total		674	100
Have you ever experienced sings related to psychological disorders like depression?
		Frequency	Percent	Valid Percent	Cumulative Percent
Valid	No	194	28.7834	28.7834	28.7834
	Yes	480	71.2166	71.2166	100
	Total	674	100	100
In case you did, How do you describe its intensity?
		Frequency	Percent	Valid Percent	Cumulative Percent
Valid	Never	190	28.1899	28.1899	28.1899
	Often	84	12.4629	12.4629	40.6528
	Rarely	189	28.0415	28.0415	68.6944
	Sometimes	211	31.3056	31.3056	100
	Total	674	100	100
Do you think that there are side effects for the medications that specialized in treating psychological disorders?
		Frequency	Percent	Valid Percent	Cumulative Percent
Valid	Negative symptoms	110	16.3205	16.5663	16.5663
	No symptoms	25	3.7092	3.76506	20.3313
	Positive and negative symptoms	495	73.4421	74.5482	94.8795
	Positive symptoms	34	5.04451	5.12048	100
	Total	664	98.5163	100
Missing	NA	10	1.48368
Total		674	100
Do you think using these medications has reflections on human behavior and personality?
		Frequency	Percent	Valid Percent	Cumulative Percent
Valid	Negative effects	96	14.2433	14.5015	14.5015
	No effects	18	2.67062	2.71903	17.2205
	Positive and negative effects	463	68.6944	69.9396	87.1601
	Positive effects	85	12.6113	12.8399	100
	Total	662	98.2196	100
Missing	NA	12	1.78042
Total		674	100
Do you think using these medications has reflections on the organic function of the human body?
		Frequency	Percent	Valid Percent	Cumulative Percent
Valid	Negative effects	247	36.6469	37.2549	37.2549
	No effects	64	9.49555	9.65309	46.908
	Positive and negative effects	323	47.9228	48.7179	95.6259
	Positive effects	29	4.30267	4.37406	100
	Total	663	98.368	100
Missing	NA	11	1.63205
Total		674	100
Biological factors?
		Frequency	Percent	Valid Percent	Cumulative Percent
Valid	Maybe	307	45.549	45.6845	45.6845
	No	24	3.56083	3.57143	49.256
	Yes	341	50.5935	50.744	100
	Total	672	99.7033	100
Missing	NA	2	0.296736
Total		674	100
Environmental factors?
		Frequency	Percent	Valid Percent	Cumulative Percent
Valid	Maybe	270	40.0593	40.1786	40.1786
	No	96	14.2433	14.2857	54.4643
	Yes	306	45.4006	45.5357	100
	Total	672	99.7033	100
Missing	NA	2	0.296736
Total		674	100
Genetics?
		Frequency	Percent	Valid Percent	Cumulative Percent
Valid	Maybe	264	39.1691	39.4619	39.4619
	No	100	14.8368	14.9477	54.4096
	Yes	305	45.2522	45.5904	100
	Total	669	99.2582	100
Missing	NA	5	0.74184
Total		674	100
Work or education stress?
		Frequency	Percent	Valid Percent	Cumulative Percent
Valid	Maybe	162	24.0356	24.1431	24.1431
	No	25	3.7092	3.72578	27.8689
	Yes	484	71.8101	72.1311	100
	Total	671	99.5549	100
Missing	NA	3	0.445104
Total		674	100
Social responsibility?
		Frequency	Percent	Valid Percent	Cumulative Percent
Valid	Maybe	173	25.6677	25.7824	25.7824
	No	25	3.7092	3.72578	29.5082
	Yes	473	70.178	70.4918	100
	Total	671	99.5549	100
Missing	NA	3	0.445104
Total		674	100
Losing someone close?
		Frequency	Percent	Valid Percent	Cumulative Percent
Valid	Maybe	161	23.8872	24.0299	24.0299
	No	24	3.56083	3.58209	27.6119
	Yes	485	71.9585	72.3881	100
	Total	670	99.4065	100
Missing	NA	4	0.593472
Total		674	100
Evil eye?
		Frequency	Percent	Valid Percent	Cumulative Percent
Valid	Maybe	269	39.911	40.1493	40.1493
	No	155	22.997	23.1343	63.2836
	Yes	246	36.4985	36.7164	100
	Total	670	99.4065	100
Missing	NA	4	0.593472
Total		674	100
Black magic
		Frequency	Percent	Valid Percent	Cumulative Percent
Valid	Maybe	249	36.9436	37.1642	37.1642
	No	174	25.816	25.9701	63.1343
	Yes	247	36.6469	36.8657	100
	Total	670	99.4065	100
Missing	NA	4	0.593472
Total		674	100
Astrology?
		Frequency	Percent	Valid Percent	Cumulative Percent
Valid	Maybe	127	18.8427	19.012	19.012
	No	496	73.5905	74.2515	93.2635
	Yes	45	6.67656	6.73653	100
	Total	668	99.1098	100
Missing	NA	6	0.890208
Total		674	100
Prescribed meds?
		Frequency	Percent	Valid Percent	Cumulative Percent
Valid	Maybe	223	33.0861	33.3832	33.3832
	No	38	5.63798	5.68862	39.0719
	Yes	407	60.3858	60.9281	100
	Total	668	99.1098	100
Missing	NA	6	0.890208
Total		674	100
Psychic session?
		Frequency	Percent	Valid Percent	Cumulative Percent
Valid	Maybe	144	21.365	21.5892	21.5892
	No	25	3.7092	3.74813	25.3373
	Yes	498	73.8872	74.6627	100
	Total	667	98.9614	100
Missing	NA	7	1.03858
Total		674	100
Medicinal and aromatic plants?
		Frequency	Percent	Valid Percent	Cumulative Percent
Valid	Maybe	346	51.3353	52.1084	52.1084
	No	193	28.635	29.0663	81.1747
	Yes	125	18.546	18.8253	100
	Total	664	98.5163	100
Missing	NA	10	1.48368
Total		674	100
Religious activities?
		Frequency	Percent	Valid Percent	Cumulative Percent
Valid	Maybe	178	26.4095	26.6867	26.6867
	No	58	8.60534	8.69565	35.3823
	Yes	431	63.9466	64.6177	100
	Total	667	98.9614	100
Missing	NA	7	1.03858
Total		674	100
Spiritual exercise
		Frequency	Percent	Valid Percent	Cumulative Percent
Valid	Maybe	324	48.0712	48.4305	48.4305
	No	189	28.0415	28.2511	76.6816
	Yes	156	23.1454	23.3184	100
	Total	669	99.2582	100
Missing	NA	5	0.74184
Total		674	100
Diet?
		Frequency	Percent	Valid Percent	Cumulative Percent
Valid	Maybe	314	46.5875	47.1471	47.1471
	No	124	18.3976	18.6186	65.7658
	Yes	228	33.8279	34.2342	100
	Total	666	98.8131	100
Missing	NA	8	1.18694
Total		674	100
workout
		Frequency	Percent	Valid Percent	Cumulative Percent
Valid	Maybe	164	24.3323	24.4776	24.4776
	No	19	2.81899	2.83582	27.3134
	Yes	487	72.2552	72.6866	100
	Total	670	99.4065	100
Missing	NA	4	0.593472
Total		674	100
Physician
		Frequency	Percent	Valid Percent	Cumulative Percent
Valid	No	108	16.0237	16.3885	16.3885
	Yes	551	81.7507	83.6115	100
	Total	659	97.7745	100
Missing	NA	15	2.22552
Total		674	100
Nutritionist
		Frequency	Percent	Valid Percent	Cumulative Percent
Valid	No	229	33.9763	34.697	34.697
	Yes	431	63.9466	65.303	100
	Total	660	97.9228	100
Missing	NA	14	2.07715
Total		674	100
Herbalist
		Frequency	Percent	Valid Percent	Cumulative Percent
Valid	No	429	63.6499	65	65
	Yes	231	34.273	35	100
	Total	660	97.9228	100
Missing	NA	14	2.07715
Total		674	100
family
		Frequency	Percent	Valid Percent	Cumulative Percent
Valid	No	412	61.1276	62.7093	62.7093
	Yes	245	36.3501	37.2907	100
	Total	657	97.4777	100
Missing	NA	17	2.52226
Total		674	100
Patients
		Frequency	Percent	Valid Percent	Cumulative Percent
Valid	No	341	50.5935	51.6667	51.6667
	Yes	319	47.3294	48.3333	100
	Total	660	97.9228	100
Missing	NA	14	2.07715
Total		674	100
Books and magazine
		Frequency	Percent	Valid Percent	Cumulative Percent
Valid	No	458	67.9525	69.3939	69.3939
	Yes	202	29.9703	30.6061	100
	Total	660	97.9228	100
Missing	NA	14	2.07715
Total		674	100
TV
		Frequency	Percent	Valid Percent	Cumulative Percent
Valid	No	486	72.1068	74.0854	74.0854
	Yes	170	25.2226	25.9146	100
	Total	656	97.3294	100
Missing	NA	18	2.67062
Total		674	100
web
		Frequency	Percent	Valid Percent	Cumulative Percent
Valid	No	337	50	51.608	51.608
	Yes	316	46.8843	48.392	100
	Total	653	96.8843	100
Missing	NA	21	3.11573
Total		674	100

## Sheet: Cross Tabulation
Case Processing Summary
	Cases
	Valid		Missing		Total
	N	Percent	N	Percent	N	Percent
Gender * Have you ever experienced signs related to psychological disorders like depression?	674	1	0	0	674	1
Gender * In case you did, How do you describe its intensity?	674	1	0	0	674	1
Gender * Do you think that there are side effects for the medications that specialized in treating psychological disorders?	664	0.985163	10	0.0148368	674	1
Gender * Do you think using these medications has reflections on human behavior and personality?	662	0.982196	12	0.0178042	674	1
Gender * Do you think using these medications has reflections on the organic function of the human body?	663	0.98368	11	0.0163205	674	1
Gender * Biological factors?	672	0.997033	2	0.00296736	674	1
Gender * Environmental factors?	672	0.997033	2	0.00296736	674	1
Gender * Genetics?	669	0.992582	5	0.0074184	674	1
Gender * Work or education stress?	671	0.995549	3	0.00445104	674	1
Gender * Social responsibility?	671	0.995549	3	0.00445104	674	1
Gender * Losing someone close?	670	0.994065	4	0.00593472	674	1
Gender * Evil eye?	670	0.994065	4	0.00593472	674	1
Gender * Black magic	670	0.994065	4	0.00593472	674	1
Gender * Astrology?	668	0.991098	6	0.00890208	674	1
Gender * Prescribed meds?	668	0.991098	6	0.00890208	674	1
Gender * Psychic session?	667	0.989614	7	0.0103858	674	1
Gender * Medicinal and aromatic plants?	664	0.985163	10	0.0148368	674	1
Gender * Religious activities?	667	0.989614	7	0.0103858	674	1
Gender * Spiritual exercise	669	0.992582	5	0.0074184	674	1
Gender * Diet?	666	0.988131	8	0.0118694	674	1
Gender * workout	670	0.994065	4	0.00593472	674	1
Gender * Physician	659	0.977745	15	0.0222552	674	1
Gender * Nutritionist	660	0.979228	14	0.0207715	674	1
Gender * Herbalist	660	0.979228	14	0.0207715	674	1
Gender * family	657	0.974777	17	0.0252226	674	1
Gender * Patients	660	0.979228	14	0.0207715	674	1
Gender * Books and magazine	660	0.979228	14	0.0207715	674	1
Gender * TV	656	0.973294	18	0.0267062	674	1
Gender * web	653	0.968843	21	0.0311573	674	1
Gender * Can you list some medicinal and aromatic plants that are used to treat mental disorders?	674	1	0	0	674	1
Age * Have you ever experienced signs related to psychological disorders like depression?	674	1	0	0	674	1
Age * In case you did, How do you describe its intensity?	674	1	0	0	674	1
Age * Do you think that there are side effects for the medications that specialized in treating psychological disorders?	664	0.985163	10	0.0148368	674	1
Age * Do you think using these medications has reflections on human behavior and personality?	662	0.982196	12	0.0178042	674	1
Age * Do you think using these medications has reflections on the organic function of the human body?	663	0.98368	11	0.0163205	674	1
Age * Biological factors?	672	0.997033	2	0.00296736	674	1
Age * Environmental factors?	672	0.997033	2	0.00296736	674	1
Age * Genetics?	669	0.992582	5	0.0074184	674	1
Age * Work or education stress?	671	0.995549	3	0.00445104	674	1
Age * Social responsibility?	671	0.995549	3	0.00445104	674	1
Age * Losing someone close?	670	0.994065	4	0.00593472	674	1
Age * Evil eye?	670	0.994065	4	0.00593472	674	1
Age * Black magic	670	0.994065	4	0.00593472	674	1
Age * Astrology?	668	0.991098	6	0.00890208	674	1
Age * Prescribed meds?	668	0.991098	6	0.00890208	674	1
Age * Psychic session?	667	0.989614	7	0.0103858	674	1
Age * Medicinal and aromatic plants?	664	0.985163	10	0.0148368	674	1
Age * Religious activities?	667	0.989614	7	0.0103858	674	1
Age * Spiritual exercise	669	0.992582	5	0.0074184	674	1
Age * Diet?	666	0.988131	8	0.0118694	674	1
Age * workout	670	0.994065	4	0.00593472	674	1
Age * Physician	659	0.977745	15	0.0222552	674	1
Age * Nutritionist	660	0.979228	14	0.0207715	674	1
Age * Herbalist	660	0.979228	14	0.0207715	674	1
Age * family	657	0.974777	17	0.0252226	674	1
Age * Patients	660	0.979228	14	0.0207715	674	1
Age * Books and magazine	660	0.979228	14	0.0207715	674	1
Age * TV	656	0.973294	18	0.0267062	674	1
Age * web	653	0.968843	21	0.0311573	674	1
Age * Can you list some medicinal and aromatic plants that are used to treat mental disorders?	674	1	0	0	674	1
Nationality * Have you ever experienced signs related to psychological disorders like depression?	674	1	0	0	674	1
Nationality * In case you did, How do you describe its intensity?	674	1	0	0	674	1
Nationality * Do you think that there are side effects for the medications that specialized in treating psychological disorders?	664	0.985163	10	0.0148368	674	1
Nationality * Do you think using these medications has reflections on human behavior and personality?	662	0.982196	12	0.0178042	674	1
Nationality * Do you think using these medications has reflections on the organic function of the human body?	663	0.98368	11	0.0163205	674	1
Nationality * Biological factors?	672	0.997033	2	0.00296736	674	1
Nationality * Environmental factors?	672	0.997033	2	0.00296736	674	1
Nationality * Genetics?	669	0.992582	5	0.0074184	674	1
Nationality * Work or education stress?	671	0.995549	3	0.00445104	674	1
Nationality * Social responsibility?	671	0.995549	3	0.00445104	674	1
Nationality * Losing someone close?	670	0.994065	4	0.00593472	674	1
Nationality * Evil eye?	670	0.994065	4	0.00593472	674	1
Nationality * Black magic	670	0.994065	4	0.00593472	674	1
Nationality * Astrology?	668	0.991098	6	0.00890208	674	1
Nationality * Prescribed meds?	668	0.991098	6	0.00890208	674	1
Nationality * Psychic session?	667	0.989614	7	0.0103858	674	1
Nationality * Medicinal and aromatic plants?	664	0.985163	10	0.0148368	674	1
Nationality * Religious activities?	667	0.989614	7	0.0103858	674	1
Nationality * Spiritual exercise	669	0.992582	5	0.0074184	674	1
Nationality * Diet?	666	0.988131	8	0.0118694	674	1
Nationality * workout	670	0.994065	4	0.00593472	674	1
Nationality * Physician	659	0.977745	15	0.0222552	674	1
Nationality * Nutritionist	660	0.979228	14	0.0207715	674	1
Nationality * Herbalist	660	0.979228	14	0.0207715	674	1
Nationality * family	657	0.974777	17	0.0252226	674	1
Nationality * Patients	660	0.979228	14	0.0207715	674	1
Nationality * Books and magazine	660	0.979228	14	0.0207715	674	1
Nationality * TV	656	0.973294	18	0.0267062	674	1
Nationality * web	653	0.968843	21	0.0311573	674	1
Nationality * Can you list some medicinal and aromatic plants that are used to treat mental disorders?	674	1	0	0	674	1
Region * Have you ever experienced signs related to psychological disorders like depression?	674	1	0	0	674	1
Region * In case you did, How do you describe its intensity?	674	1	0	0	674	1
Region * Do you think that there are side effects for the medications that specialized in treating psychological disorders?	664	0.985163	10	0.0148368	674	1
Region * Do you think using these medications has reflections on human behavior and personality?	662	0.982196	12	0.0178042	674	1
Region * Do you think using these medications has reflections on the organic function of the human body?	663	0.98368	11	0.0163205	674	1
Region * Biological factors?	672	0.997033	2	0.00296736	674	1
Region * Environmental factors?	672	0.997033	2	0.00296736	674	1
Region * Genetics?	669	0.992582	5	0.0074184	674	1
Region * Work or education stress?	671	0.995549	3	0.00445104	674	1
Region * Social responsibility?	671	0.995549	3	0.00445104	674	1
Region * Losing someone close?	670	0.994065	4	0.00593472	674	1
Region * Evil eye?	670	0.994065	4	0.00593472	674	1
Region * Black magic	670	0.994065	4	0.00593472	674	1
Region * Astrology?	668	0.991098	6	0.00890208	674	1
Region * Prescribed meds?	668	0.991098	6	0.00890208	674	1
Region * Psychic session?	667	0.989614	7	0.0103858	674	1
Region * Medicinal and aromatic plants?	664	0.985163	10	0.0148368	674	1
Region * Religious activities?	667	0.989614	7	0.0103858	674	1
Region * Spiritual exercise	669	0.992582	5	0.0074184	674	1
Region * Diet?	666	0.988131	8	0.0118694	674	1
Region * workout	670	0.994065	4	0.00593472	674	1
Region * Physician	659	0.977745	15	0.0222552	674	1
Region * Nutritionist	660	0.979228	14	0.0207715	674	1
Region * Herbalist	660	0.979228	14	0.0207715	674	1
Region * family	657	0.974777	17	0.0252226	674	1
Region * Patients	660	0.979228	14	0.0207715	674	1
Region * Books and magazine	660	0.979228	14	0.0207715	674	1
Region * TV	656	0.973294	18	0.0267062	674	1
Region * web	653	0.968843	21	0.0311573	674	1
Region * Can you list some medicinal and aromatic plants that are used to treat mental disorders?	674	1	0	0	674	1
Education * Have you ever experienced signs related to psychological disorders like depression?	674	1	0	0	674	1
Education * In case you did, How do you describe its intensity?	674	1	0	0	674	1
Education * Do you think that there are side effects for the medications that specialized in treating psychological disorders?	664	0.985163	10	0.0148368	674	1
Education * Do you think using these medications has reflections on human behavior and personality?	662	0.982196	12	0.0178042	674	1
Education * Do you think using these medications has reflections on the organic function of the human body?	663	0.98368	11	0.0163205	674	1
Education * Biological factors?	672	0.997033	2	0.00296736	674	1
Education * Environmental factors?	672	0.997033	2	0.00296736	674	1
Education * Genetics?	669	0.992582	5	0.0074184	674	1
Education * Work or education stress?	671	0.995549	3	0.00445104	674	1
Education * Social responsibility?	671	0.995549	3	0.00445104	674	1
Education * Losing someone close?	670	0.994065	4	0.00593472	674	1
Education * Evil eye?	670	0.994065	4	0.00593472	674	1
Education * Black magic	670	0.994065	4	0.00593472	674	1
Education * Astrology?	668	0.991098	6	0.00890208	674	1
Education * Prescribed meds?	668	0.991098	6	0.00890208	674	1
Education * Psychic session?	667	0.989614	7	0.0103858	674	1
Education * Medicinal and aromatic plants?	664	0.985163	10	0.0148368	674	1
Education * Religious activities?	667	0.989614	7	0.0103858	674	1
Education * Spiritual exercise	669	0.992582	5	0.0074184	674	1
Education * Diet?	666	0.988131	8	0.0118694	674	1
Education * workout	670	0.994065	4	0.00593472	674	1
Education * Physician	659	0.977745	15	0.0222552	674	1
Education * Nutritionist	660	0.979228	14	0.0207715	674	1
Education * Herbalist	660	0.979228	14	0.0207715	674	1
Education * family	657	0.974777	17	0.0252226	674	1
Education * Patients	660	0.979228	14	0.0207715	674	1
Education * Books and magazine	660	0.979228	14	0.0207715	674	1
Education * TV	656	0.973294	18	0.0267062	674	1
Education * web	653	0.968843	21	0.0311573	674	1
Education * Can you list some medicinal and aromatic plants that are used to treat mental disorders?	674	1	0	0	674	1
Occupation * Have you ever experienced signs related to psychological disorders like depression?	674	1	0	0	674	1
Occupation * In case you did, How do you describe its intensity?	674	1	0	0	674	1
Occupation * Do you think that there are side effects for the medications that specialized in treating psychological disorders?	664	0.985163	10	0.0148368	674	1
Occupation * Do you think using these medications has reflections on human behavior and personality?	662	0.982196	12	0.0178042	674	1
Occupation * Do you think using these medications has reflections on the organic function of the human body?	663	0.98368	11	0.0163205	674	1
Occupation * Biological factors?	672	0.997033	2	0.00296736	674	1
Occupation * Environmental factors?	672	0.997033	2	0.00296736	674	1
Occupation * Genetics?	669	0.992582	5	0.0074184	674	1
Occupation * Work or education stress?	671	0.995549	3	0.00445104	674	1
Occupation * Social responsibility?	671	0.995549	3	0.00445104	674	1
Occupation * Losing someone close?	670	0.994065	4	0.00593472	674	1
Occupation * Evil eye?	670	0.994065	4	0.00593472	674	1
Occupation * Black magic	670	0.994065	4	0.00593472	674	1
Occupation * Astrology?	668	0.991098	6	0.00890208	674	1
Occupation * Prescribed meds?	668	0.991098	6	0.00890208	674	1
Occupation * Psychic session?	667	0.989614	7	0.0103858	674	1
Occupation * Medicinal and aromatic plants?	664	0.985163	10	0.0148368	674	1
Occupation * Religious activities?	667	0.989614	7	0.0103858	674	1
Occupation * Spiritual exercise	669	0.992582	5	0.0074184	674	1
Occupation * Diet?	666	0.988131	8	0.0118694	674	1
Occupation * workout	670	0.994065	4	0.00593472	674	1
Occupation * Physician	659	0.977745	15	0.0222552	674	1
Occupation * Nutritionist	660	0.979228	14	0.0207715	674	1
Occupation * Herbalist	660	0.979228	14	0.0207715	674	1
Occupation * family	657	0.974777	17	0.0252226	674	1
Occupation * Patients	660	0.979228	14	0.0207715	674	1
Occupation * Books and magazine	660	0.979228	14	0.0207715	674	1
Occupation * TV	656	0.973294	18	0.0267062	674	1
Occupation * web	653	0.968843	21	0.0311573	674	1
Occupation * Can you list some medicinal and aromatic plants that are used to treat mental disorders?	674	1	0	0	674	1
Social Status * Have you ever experienced signs related to psychological disorders like depression?	674	1	0	0	674	1
Social Status * In case you did, How do you describe its intensity?	674	1	0	0	674	1
Social Status * Do you think that there are side effects for the medications that specialized in treating psychological disorders?	664	0.985163	10	0.0148368	674	1
Social Status * Do you think using these medications has reflections on human behavior and personality?	662	0.982196	12	0.0178042	674	1
Social Status * Do you think using these medications has reflections on the organic function of the human body?	663	0.98368	11	0.0163205	674	1
Social Status * Biological factors?	672	0.997033	2	0.00296736	674	1
Social Status * Environmental factors?	672	0.997033	2	0.00296736	674	1
Social Status * Genetics?	669	0.992582	5	0.0074184	674	1
Social Status * Work or education stress?	671	0.995549	3	0.00445104	674	1
Social Status * Social responsibility?	671	0.995549	3	0.00445104	674	1
Social Status * Losing someone close?	670	0.994065	4	0.00593472	674	1
Social Status * Evil eye?	670	0.994065	4	0.00593472	674	1
Social Status * Black magic	670	0.994065	4	0.00593472	674	1
Social Status * Astrology?	668	0.991098	6	0.00890208	674	1
Social Status * Prescribed meds?	668	0.991098	6	0.00890208	674	1
Social Status * Psychic session?	667	0.989614	7	0.0103858	674	1
Social Status * Medicinal and aromatic plants?	664	0.985163	10	0.0148368	674	1
Social Status * Religious activities?	667	0.989614	7	0.0103858	674	1
Social Status * Spiritual exercise	669	0.992582	5	0.0074184	674	1
Social Status * Diet?	666	0.988131	8	0.0118694	674	1
Social Status * workout	670	0.994065	4	0.00593472	674	1
Social Status * Physician	659	0.977745	15	0.0222552	674	1
Social Status * Nutritionist	660	0.979228	14	0.0207715	674	1
Social Status * Herbalist	660	0.979228	14	0.0207715	674	1
Social Status * family	657	0.974777	17	0.0252226	674	1
Social Status * Patients	660	0.979228	14	0.0207715	674	1
Social Status * Books and magazine	660	0.979228	14	0.0207715	674	1
Social Status * TV	656	0.973294	18	0.0267062	674	1
Social Status * web	653	0.968843	21	0.0311573	674	1
Social Status * Can you list some medicinal and aromatic plants that are used to treat mental disorders?	674	1	0	0	674	1
Living Status * Have you ever experienced signs related to psychological disorders like depression?	674	1	0	0	674	1
Living Status * In case you did, How do you describe its intensity?	674	1	0	0	674	1
Living Status * Do you think that there are side effects for the medications that specialized in treating psychological disorders?	664	0.985163	10	0.0148368	674	1
Living Status * Do you think using these medications has reflections on human behavior and personality?	662	0.982196	12	0.0178042	674	1
Living Status * Do you think using these medications has reflections on the organic function of the human body?	663	0.98368	11	0.0163205	674	1
Living Status * Biological factors?	672	0.997033	2	0.00296736	674	1
Living Status * Environmental factors?	672	0.997033	2	0.00296736	674	1
Living Status * Genetics?	669	0.992582	5	0.0074184	674	1
Living Status * Work or education stress?	671	0.995549	3	0.00445104	674	1
Living Status * Social responsibility?	671	0.995549	3	0.00445104	674	1
Living Status * Losing someone close?	670	0.994065	4	0.00593472	674	1
Living Status * Evil eye?	670	0.994065	4	0.00593472	674	1
Living Status * Black magic	670	0.994065	4	0.00593472	674	1
Living Status * Astrology?	668	0.991098	6	0.00890208	674	1
Living Status * Prescribed meds?	668	0.991098	6	0.00890208	674	1
Living Status * Psychic session?	667	0.989614	7	0.0103858	674	1
Living Status * Medicinal and aromatic plants?	664	0.985163	10	0.0148368	674	1
Living Status * Religious activities?	667	0.989614	7	0.0103858	674	1
Living Status * Spiritual exercise	669	0.992582	5	0.0074184	674	1
Living Status * Diet?	666	0.988131	8	0.0118694	674	1
Living Status * workout	670	0.994065	4	0.00593472	674	1
Living Status * Physician	659	0.977745	15	0.0222552	674	1
Living Status * Nutritionist	660	0.979228	14	0.0207715	674	1
Living Status * Herbalist	660	0.979228	14	0.0207715	674	1
Living Status * family	657	0.974777	17	0.0252226	674	1
Living Status * Patients	660	0.979228	14	0.0207715	674	1
Living Status * Books and magazine	660	0.979228	14	0.0207715	674	1
Living Status * TV	656	0.973294	18	0.0267062	674	1
Living Status * web	653	0.968843	21	0.0311573	674	1
Living Status * Can you list some medicinal and aromatic plants that are used to treat mental disorders?	674	1	0	0	674	1
Monthly Income * Have you ever experienced signs related to psychological disorders like depression?	666	0.988131	8	0.0118694	674	1
Monthly Income * In case you did, How do you describe its intensity?	666	0.988131	8	0.0118694	674	1
Monthly Income * Do you think that there are side effects for the medications that specialized in treating psychological disorders?	656	0.973294	18	0.0267062	674	1
Monthly Income * Do you think using these medications has reflections on human behavior and personality?	654	0.970326	20	0.0296736	674	1
Monthly Income * Do you think using these medications has reflections on the organic function of the human body?	655	0.97181	19	0.0281899	674	1
Monthly Income * Biological factors?	664	0.985163	10	0.0148368	674	1
Monthly Income * Environmental factors?	664	0.985163	10	0.0148368	674	1
Monthly Income * Genetics?	661	0.980712	13	0.0192878	674	1
Monthly Income * Work or education stress?	663	0.98368	11	0.0163205	674	1
Monthly Income * Social responsibility?	663	0.98368	11	0.0163205	674	1
Monthly Income * Losing someone close?	662	0.982196	12	0.0178042	674	1
Monthly Income * Evil eye?	662	0.982196	12	0.0178042	674	1
Monthly Income * Black magic	662	0.982196	12	0.0178042	674	1
Monthly Income * Astrology?	660	0.979228	14	0.0207715	674	1
Monthly Income * Prescribed meds?	660	0.979228	14	0.0207715	674	1
Monthly Income * Psychic session?	659	0.977745	15	0.0222552	674	1
Monthly Income * Medicinal and aromatic plants?	656	0.973294	18	0.0267062	674	1
Monthly Income * Religious activities?	659	0.977745	15	0.0222552	674	1
Monthly Income * Spiritual exercise	661	0.980712	13	0.0192878	674	1
Monthly Income * Diet?	658	0.976261	16	0.0237389	674	1
Monthly Income * workout	662	0.982196	12	0.0178042	674	1
Monthly Income * Physician	651	0.965875	23	0.0341246	674	1
Monthly Income * Nutritionist	652	0.967359	22	0.0326409	674	1
Monthly Income * Herbalist	652	0.967359	22	0.0326409	674	1
Monthly Income * family	649	0.962908	25	0.037092	674	1
Monthly Income * Patients	652	0.967359	22	0.0326409	674	1
Monthly Income * Books and magazine	652	0.967359	22	0.0326409	674	1
Monthly Income * TV	648	0.961424	26	0.0385757	674	1
Monthly Income * web	645	0.956973	29	0.0430267	674	1
Monthly Income * Can you list some medicinal and aromatic plants that are used to treat mental disorders?	666	0.988131	8	0.0118694	674	1
Gender * Have you ever experienced signs related to psychological disorders like depression?
Crosstab
			Have you ever experienced signs related to psychological disorders like depression?		Total
			No	Yes
Gender	Female	Count	89	281	370
		% within Gender	0.240541	0.759459	1
		% within Have you ever experienced signs related to psychological disorders like depression?	0.458763	0.585417	0.548961
	Male	Count	105	199	304
		% within Gender	0.345395	0.654605	1
		% within Have you ever experienced signs related to psychological disorders like depression?	0.541237	0.414583	0.451039
Total		Count	194	480	674
		% within Gender	0.287834	0.712166	1
		% within Have you ever experienced signs related to psychological disorders like depression?	1	1	1
Chi-Square Tests
	Value	df	Asymptotic Significance (2-sided)	Exact Sig. (2-sided)	Exact Sig. (1-sided)
Pearson Chi-Square	8,951a	1	0.00277342
Continuity Correctionb	8.44663	1	0.00365721
Likelihood Ratio	8.92509	1	0.0028128
Fisher's Exact Test				0.00359459	0.00185055
N of Valid Cases	674
a. 0 cells (0,0%) have expected count less than 5. The minimum expected count is 87,50.
b. Computed only for a 2x2 table
Gender * In case you did, How do you describe its intensity?
Crosstab
			In case you did, How do you describe its intensity?				Total
			Never	Often	Rarely	Sometimes
Gender	Female	Count	99	54	93	124	370
		% within Gender	0.267568	0.145946	0.251351	0.335135	1
		% within In case you did, How do you describe its intensity?	0.521053	0.642857	0.492063	0.587678	0.548961
	Male	Count	91	30	96	87	304
		% within Gender	0.299342	0.0986842	0.315789	0.286184	1
		% within In case you did, How do you describe its intensity?	0.478947	0.357143	0.507937	0.412322	0.451039
Total		Count	190	84	189	211	674
		% within Gender	0.281899	0.124629	0.280415	0.313056	1
		% within In case you did, How do you describe its intensity?	1	1	1	1	1
Chi-Square Tests
	Value	df	Asymptotic Significance (2-sided)
Pearson Chi-Square	7,337a	3	0.0618923
Likelihood Ratio	7.38673	3	0.0605414
N of Valid Cases	674
a. 0 cells (0,0%) have expected count less than 5. The minimum expected count is 37,89.
Gender * Do you think that there are side effects for the medications that specialized in treating psychological disorders?
Crosstab
			Do you think that there are side effects for the medications that specialized in treating psychological disorders?				Total
			Negative symptoms	No symptoms	Positive and negative symptoms	Positive symptoms
Gender	Female	Count	63	10	278	18	369
		% within Gender	0.170732	0.0271003	0.753388	0.0487805	1
		% within Do you think that there are side effects for the medications that specialized in treating psychological disorders?	0.572727	0.4	0.561616	0.529412	0.555723
	Male	Count	47	15	217	16	295
		% within Gender	0.159322	0.0508475	0.735593	0.0542373	1
		% within Do you think that there are side effects for the medications that specialized in treating psychological disorders?	0.427273	0.6	0.438384	0.470588	0.444277
Total		Count	110	25	495	34	664
		% within Gender	0.165663	0.0376506	0.745482	0.0512048	1
		% within Do you think that there are side effects for the medications that specialized in treating psychological disorders?	1	1	1	1	1
Chi-Square Tests
	Value	df	Asymptotic Significance (2-sided)
Pearson Chi-Square	2,749a	3	0.431923
Likelihood Ratio	2.73221	3	0.434781
N of Valid Cases	664
a. 0 cells (0,0%) have expected count less than 5. The minimum expected count is 11,11.
Gender * Do you think using these medications has reflections on human behavior and personality?
Crosstab
			Do you think using these medications has reflections on human behavior and personality?				Total
			Negative effects	No effects	Positive and negative effects	Positive effects
Gender	Female	Count	50	7	261	49	367
		% within Gender	0.13624	0.0190736	0.711172	0.133515	1
		% within Do you think using these medications has reflections on human behavior and personality?	0.520833	0.388889	0.563715	0.576471	0.554381
	Male	Count	46	11	202	36	295
		% within Gender	0.155932	0.0372881	0.684746	0.122034	1
		% within Do you think using these medications has reflections on human behavior and personality?	0.479167	0.611111	0.436285	0.423529	0.445619
Total		Count	96	18	463	85	662
		% within Gender	0.145015	0.0271903	0.699396	0.128399	1
		% within Do you think using these medications has reflections on human behavior and personality?	1	1	1	1	1
Chi-Square Tests
	Value	df	Asymptotic Significance (2-sided)
Pearson Chi-Square	2,764a	3	0.429456
Likelihood Ratio	2.75164	3	0.431523
N of Valid Cases	662
a. 0 cells (0,0%) have expected count less than 5. The minimum expected count is 8,02.
Gender * Do you think using these medications has reflections on the organic function of the human body?
Crosstab
			Do you think using these medications has reflections on the organic function of the human body?				Total
			Negative effects	No effects	Positive and negative effects	Positive effects
Gender	Female	Count	137	30	192	9	368
		% within Gender	0.372283	0.0815217	0.521739	0.0244565	1
		% within Do you think using these medications has reflections on the organic function of the human body?	0.554656	0.46875	0.594427	0.310345	0.555053
	Male	Count	110	34	131	20	295
		% within Gender	0.372881	0.115254	0.444068	0.0677966	1
		% within Do you think using these medications has reflections on the organic function of the human body?	0.445344	0.53125	0.405573	0.689655	0.444947
Total		Count	247	64	323	29	663
		% within Gender	0.372549	0.0965309	0.487179	0.0437406	1
		% within Do you think using these medications has reflections on the organic function of the human body?	1	1	1	1	1
Chi-Square Tests
	Value	df	Asymptotic Significance (2-sided)
Pearson Chi-Square	10,989a	3	0.0117829
Likelihood Ratio	11.0218	3	0.0116087
N of Valid Cases	663
a. 0 cells (0,0%) have expected count less than 5. The minimum expected count is 12,90.
Gender * Biological factors?
Crosstab
			Biological factors?			Total
			Maybe	No	Yes
Gender	Female	Count	158	9	202	369
		% within Gender	0.428184	0.0243902	0.547425	1
		% within Biological factors?	0.514658	0.375	0.592375	0.549107
	Male	Count	149	15	139	303
		% within Gender	0.491749	0.049505	0.458746	1
		% within Biological factors?	0.485342	0.625	0.407625	0.450893
Total		Count	307	24	341	672
		% within Gender	0.456845	0.0357143	0.50744	1
		% within Biological factors?	1	1	1	1
Chi-Square Tests
	Value	df	Asymptotic Significance (2-sided)
Pearson Chi-Square	6,988a	2	0.0303729
Likelihood Ratio	6.99374	2	0.0302921
N of Valid Cases	672
a. 0 cells (0,0%) have expected count less than 5. The minimum expected count is 10,82.
Gender * Environmental factors?
Crosstab
			Environmental factors?			Total
			Maybe	No	Yes
Gender	Female	Count	151	56	162	369
		% within Gender	0.409214	0.151762	0.439024	1
		% within Environmental factors?	0.559259	0.583333	0.529412	0.549107
	Male	Count	119	40	144	303
		% within Gender	0.392739	0.132013	0.475248	1
		% within Environmental factors?	0.440741	0.416667	0.470588	0.450893
Total		Count	270	96	306	672
		% within Gender	0.401786	0.142857	0.455357	1
		% within Environmental factors?	1	1	1	1
Chi-Square Tests
	Value	df	Asymptotic Significance (2-sided)
Pearson Chi-Square	1,046a	2	0.592731
Likelihood Ratio	1.0475	2	0.592294
N of Valid Cases	672
a. 0 cells (0,0%) have expected count less than 5. The minimum expected count is 43,29.
Gender * Genetics?
Crosstab
			Genetics?			Total
			Maybe	No	Yes
Gender	Female	Count	143	48	177	368
		% within Gender	0.388587	0.130435	0.480978	1
		% within Genetics?	0.541667	0.48	0.580328	0.550075
	Male	Count	121	52	128	301
		% within Gender	0.401993	0.172757	0.425249	1
		% within Genetics?	0.458333	0.52	0.419672	0.449925
Total		Count	264	100	305	669
		% within Gender	0.394619	0.149477	0.455904	1
		% within Genetics?	1	1	1	1
Chi-Square Tests
	Value	df	Asymptotic Significance (2-sided)
Pearson Chi-Square	3,187a	2	0.203171
Likelihood Ratio	3.18058	2	0.203867
N of Valid Cases	669
a. 0 cells (0,0%) have expected count less than 5. The minimum expected count is 44,99.
Gender * Work or education stress?
Crosstab
			Work or education stress?			Total
			Maybe	No	Yes
Gender	Female	Count	99	13	257	369
		% within Gender	0.268293	0.0352304	0.696477	1
		% within Work or education stress?	0.611111	0.52	0.530992	0.549925
	Male	Count	63	12	227	302
		% within Gender	0.208609	0.0397351	0.751656	1
		% within Work or education stress?	0.388889	0.48	0.469008	0.450075
Total		Count	162	25	484	671
		% within Gender	0.241431	0.0372578	0.721311	1
		% within Work or education stress?	1	1	1	1
Chi-Square Tests
	Value	df	Asymptotic Significance (2-sided)
Pearson Chi-Square	3,242a	2	0.19772
Likelihood Ratio	3.26671	2	0.195273
N of Valid Cases	671
a. 0 cells (0,0%) have expected count less than 5. The minimum expected count is 11,25.
Gender * Social responsibility?
Crosstab
			Social responsibility?			Total
			Maybe	No	Yes
Gender	Female	Count	99	16	253	368
		% within Gender	0.269022	0.0434783	0.6875	1
		% within Social responsibility?	0.572254	0.64	0.534884	0.548435
	Male	Count	74	9	220	303
		% within Gender	0.244224	0.029703	0.726073	1
		% within Social responsibility?	0.427746	0.36	0.465116	0.451565
Total		Count	173	25	473	671
		% within Gender	0.257824	0.0372578	0.704918	1
		% within Social responsibility?	1	1	1	1
Chi-Square Tests
	Value	df	Asymptotic Significance (2-sided)
Pearson Chi-Square	1,593a	2	0.450809
Likelihood Ratio	1.60959	2	0.44718
N of Valid Cases	671
a. 0 cells (0,0%) have expected count less than 5. The minimum expected count is 11,29.
Gender * Losing someone close?
Crosstab
			Losing someone close?			Total
			Maybe	No	Yes
Gender	Female	Count	84	6	278	368
		% within Gender	0.228261	0.0163043	0.755435	1
		% within Losing someone close?	0.521739	0.25	0.573196	0.549254
	Male	Count	77	18	207	302
		% within Gender	0.254967	0.0596026	0.68543	1
		% within Losing someone close?	0.478261	0.75	0.426804	0.450746
Total		Count	161	24	485	670
		% within Gender	0.240299	0.0358209	0.723881	1
		% within Losing someone close?	1	1	1	1
Chi-Square Tests
	Value	df	Asymptotic Significance (2-sided)
Pearson Chi-Square	10,297a	2	0.00580932
Likelihood Ratio	10.5026	2	0.00524061
N of Valid Cases	670
a. 0 cells (0,0%) have expected count less than 5. The minimum expected count is 10,82.
Gender * Evil eye?
Crosstab
			Evil eye?			Total
			Maybe	No	Yes
Gender	Female	Count	146	90	132	368
		% within Gender	0.396739	0.244565	0.358696	1
		% within Evil eye?	0.542751	0.580645	0.536585	0.549254
	Male	Count	123	65	114	302
		% within Gender	0.407285	0.215232	0.377483	1
		% within Evil eye?	0.457249	0.419355	0.463415	0.450746
Total		Count	269	155	246	670
		% within Gender	0.401493	0.231343	0.367164	1
		% within Evil eye?	1	1	1	1
Chi-Square Tests
	Value	df	Asymptotic Significance (2-sided)
Pearson Chi-Square	,822a	2	0.662867
Likelihood Ratio	0.825074	2	0.661969
N of Valid Cases	670
a. 0 cells (0,0%) have expected count less than 5. The minimum expected count is 69,87.
Gender * Black magic
Crosstab
			Black magic			Total
			Maybe	No	Yes
Gender	Female	Count	139	98	130	367
		% within Gender	0.378747	0.26703	0.354223	1
		% within Black magic	0.558233	0.563218	0.526316	0.547761
	Male	Count	110	76	117	303
		% within Gender	0.363036	0.250825	0.386139	1
		% within Black magic	0.441767	0.436782	0.473684	0.452239
Total		Count	249	174	247	670
		% within Gender	0.371642	0.259701	0.368657	1
		% within Black magic	1	1	1	1
Chi-Square Tests
	Value	df	Asymptotic Significance (2-sided)
Pearson Chi-Square	,737a	2	0.691903
Likelihood Ratio	0.736018	2	0.692111
N of Valid Cases	670
a. 0 cells (0,0%) have expected count less than 5. The minimum expected count is 78,69.
Gender * Astrology?
Crosstab
			Astrology?			Total
			Maybe	No	Yes
Gender	Female	Count	64	279	23	366
		% within Gender	0.174863	0.762295	0.0628415	1
		% within Astrology?	0.503937	0.5625	0.511111	0.547904
	Male	Count	63	217	22	302
		% within Gender	0.208609	0.718543	0.0728477	1
		% within Astrology?	0.496063	0.4375	0.488889	0.452096
Total		Count	127	496	45	668
		% within Gender	0.19012	0.742515	0.0673653	1
		% within Astrology?	1	1	1	1
Chi-Square Tests
	Value	df	Asymptotic Significance (2-sided)
Pearson Chi-Square	1,664a	2	0.435258
Likelihood Ratio	1.65926	2	0.436212
N of Valid Cases	668
a. 0 cells (0,0%) have expected count less than 5. The minimum expected count is 20,34.
Gender * Prescribed meds?
Crosstab
			Prescribed meds?			Total
			Maybe	No	Yes
Gender	Female	Count	117	19	233	369
		% within Gender	0.317073	0.0514905	0.631436	1
		% within Prescribed meds?	0.524664	0.5	0.572482	0.552395
	Male	Count	106	19	174	299
		% within Gender	0.354515	0.0635452	0.58194	1
		% within Prescribed meds?	0.475336	0.5	0.427518	0.447605
Total		Count	223	38	407	668
		% within Gender	0.333832	0.0568862	0.609281	1
		% within Prescribed meds?	1	1	1	1
Chi-Square Tests
	Value	df	Asymptotic Significance (2-sided)
Pearson Chi-Square	1,780a	2	0.41073
Likelihood Ratio	1.77704	2	0.411263
N of Valid Cases	668
a. 0 cells (0,0%) have expected count less than 5. The minimum expected count is 17,01.
Gender * Psychic session?
Crosstab
			Psychic session?			Total
			Maybe	No	Yes
Gender	Female	Count	71	11	285	367
		% within Gender	0.19346	0.0299728	0.776567	1
		% within Psychic session?	0.493056	0.44	0.572289	0.550225
	Male	Count	73	14	213	300
		% within Gender	0.243333	0.0466667	0.71	1
		% within Psychic session?	0.506944	0.56	0.427711	0.449775
Total		Count	144	25	498	667
		% within Gender	0.215892	0.0374813	0.746627	1
		% within Psychic session?	1	1	1	1
Chi-Square Tests
	Value	df	Asymptotic Significance (2-sided)
Pearson Chi-Square	4,109a	2	0.128174
Likelihood Ratio	4.09336	2	0.129163
N of Valid Cases	667
a. 0 cells (0,0%) have expected count less than 5. The minimum expected count is 11,24.
Gender * Medicinal and aromatic plants?
Crosstab
			Medicinal and aromatic plants?			Total
			Maybe	No	Yes
Gender	Female	Count	181	102	83	366
		% within Gender	0.494536	0.278689	0.226776	1
		% within Medicinal and aromatic plants?	0.523121	0.528497	0.664	0.551205
	Male	Count	165	91	42	298
		% within Gender	0.553691	0.305369	0.14094	1
		% within Medicinal and aromatic plants?	0.476879	0.471503	0.336	0.448795
Total		Count	346	193	125	664
		% within Gender	0.521084	0.290663	0.188253	1
		% within Medicinal and aromatic plants?	1	1	1	1
Chi-Square Tests
	Value	df	Asymptotic Significance (2-sided)
Pearson Chi-Square	7,934a	2	0.0189284
Likelihood Ratio	8.0915	2	0.0174966
N of Valid Cases	664
a. 0 cells (0,0%) have expected count less than 5. The minimum expected count is 56,10.
Gender * Religious activities?
Crosstab
			Religious activities?			Total
			Maybe	No	Yes
Gender	Female	Count	99	27	242	368
		% within Gender	0.269022	0.0733696	0.657609	1
		% within Religious activities?	0.55618	0.465517	0.561485	0.551724
	Male	Count	79	31	189	299
		% within Gender	0.264214	0.103679	0.632107	1
		% within Religious activities?	0.44382	0.534483	0.438515	0.448276
Total		Count	178	58	431	667
		% within Gender	0.266867	0.0869565	0.646177	1
		% within Religious activities?	1	1	1	1
Chi-Square Tests
	Value	df	Asymptotic Significance (2-sided)
Pearson Chi-Square	1,923a	2	0.382299
Likelihood Ratio	1.91123	2	0.384575
N of Valid Cases	667
a. 0 cells (0,0%) have expected count less than 5. The minimum expected count is 26,00.
Gender * Spiritual exercise
Crosstab
			Spiritual exercise			Total
			Maybe	No	Yes
Gender	Female	Count	166	101	103	370
		% within Gender	0.448649	0.272973	0.278378	1
		% within Spiritual exercise	0.512346	0.534392	0.660256	0.553064
	Male	Count	158	88	53	299
		% within Gender	0.528428	0.294314	0.177258	1
		% within Spiritual exercise	0.487654	0.465608	0.339744	0.446936
Total		Count	324	189	156	669
		% within Gender	0.484305	0.282511	0.233184	1
		% within Spiritual exercise	1	1	1	1
Chi-Square Tests
	Value	df	Asymptotic Significance (2-sided)
Pearson Chi-Square	9,691a	2	0.00786219
Likelihood Ratio	9.85506	2	0.00724437
N of Valid Cases	669
a. 0 cells (0,0%) have expected count less than 5. The minimum expected count is 69,72.
Gender * Diet?
Crosstab
			Diet?			Total
			Maybe	No	Yes
Gender	Female	Count	162	70	136	368
		% within Gender	0.440217	0.190217	0.369565	1
		% within Diet?	0.515924	0.564516	0.596491	0.552553
	Male	Count	152	54	92	298
		% within Gender	0.510067	0.181208	0.308725	1
		% within Diet?	0.484076	0.435484	0.403509	0.447447
Total		Count	314	124	228	666
		% within Gender	0.471471	0.186186	0.342342	1
		% within Diet?	1	1	1	1
Chi-Square Tests
	Value	df	Asymptotic Significance (2-sided)
Pearson Chi-Square	3,556a	2	0.168964
Likelihood Ratio	3.56258	2	0.168421
N of Valid Cases	666
a. 0 cells (0,0%) have expected count less than 5. The minimum expected count is 55,48.
Gender * workout
Crosstab
			workout			Total
			Maybe	No	Yes
Gender	Female	Count	91	8	271	370
		% within Gender	0.245946	0.0216216	0.732432	1
		% within workout	0.554878	0.421053	0.556468	0.552239
	Male	Count	73	11	216	300
		% within Gender	0.243333	0.0366667	0.72	1
		% within workout	0.445122	0.578947	0.443532	0.447761
Total		Count	164	19	487	670
		% within Gender	0.244776	0.0283582	0.726866	1
		% within workout	1	1	1	1
Chi-Square Tests
	Value	df	Asymptotic Significance (2-sided)
Pearson Chi-Square	1,362a	2	0.506053
Likelihood Ratio	1.35324	2	0.508332
N of Valid Cases	670
a. 0 cells (0,0%) have expected count less than 5. The minimum expected count is 8,51.
Gender * Physician
Crosstab
			Physician		Total
			No	Yes
Gender	Female	Count	63	301	364
		% within Gender	0.173077	0.826923	1
		% within Physician	0.583333	0.546279	0.552352
	Male	Count	45	250	295
		% within Gender	0.152542	0.847458	1
		% within Physician	0.416667	0.453721	0.447648
Total		Count	108	551	659
		% within Gender	0.163885	0.836115	1
		% within Physician	1	1	1
Chi-Square Tests
	Value	df	Asymptotic Significance (2-sided)	Exact Sig. (2-sided)	Exact Sig. (1-sided)
Pearson Chi-Square	,501a	1	0.478876
Continuity Correctionb	0.362761	1	0.546977
Likelihood Ratio	0.503476	1	0.477977
Fisher's Exact Test				0.525945	0.274092
N of Valid Cases	659
a. 0 cells (0,0%) have expected count less than 5. The minimum expected count is 48,35.
b. Computed only for a 2x2 table
Gender * Nutritionist
Crosstab
			Nutritionist		Total
			No	Yes
Gender	Female	Count	108	257	365
		% within Gender	0.29589	0.70411	1
		% within Nutritionist	0.471616	0.596288	0.55303
	Male	Count	121	174	295
		% within Gender	0.410169	0.589831	1
		% within Nutritionist	0.528384	0.403712	0.44697
Total		Count	229	431	660
		% within Gender	0.34697	0.65303	1
		% within Nutritionist	1	1	1
Chi-Square Tests
	Value	df	Asymptotic Significance (2-sided)	Exact Sig. (2-sided)	Exact Sig. (1-sided)
Pearson Chi-Square	9,403a	1	0.00216597
Continuity Correctionb	8.90569	1	0.00284284
Likelihood Ratio	9.38421	1	0.00218862
Fisher's Exact Test				0.00235635	0.00143418
N of Valid Cases	660
a. 0 cells (0,0%) have expected count less than 5. The minimum expected count is 102,36.
b. Computed only for a 2x2 table
Gender * Herbalist
Crosstab
			Herbalist		Total
			No	Yes
Gender	Female	Count	226	138	364
		% within Gender	0.620879	0.379121	1
		% within Herbalist	0.526807	0.597403	0.551515
	Male	Count	203	93	296
		% within Gender	0.685811	0.314189	1
		% within Herbalist	0.473193	0.402597	0.448485
Total		Count	429	231	660
		% within Gender	0.65	0.35	1
		% within Herbalist	1	1	1
Chi-Square Tests
	Value	df	Asymptotic Significance (2-sided)	Exact Sig. (2-sided)	Exact Sig. (1-sided)
Pearson Chi-Square	3,025a	1	0.0819707
Continuity Correctionb	2.74671	1	0.097455
Likelihood Ratio	3.03772	1	0.0813501
Fisher's Exact Test				0.0854572	0.0485243
N of Valid Cases	660
a. 0 cells (0,0%) have expected count less than 5. The minimum expected count is 103,60.
b. Computed only for a 2x2 table
Gender * family
Crosstab
			family		Total
			No	Yes
Gender	Female	Count	229	131	360
		% within Gender	0.636111	0.363889	1
		% within family	0.555825	0.534694	0.547945
	Male	Count	183	114	297
		% within Gender	0.616162	0.383838	1
		% within family	0.444175	0.465306	0.452055
Total		Count	412	245	657
		% within Gender	0.627093	0.372907	1
		% within family	1	1	1
Chi-Square Tests
	Value	df	Asymptotic Significance (2-sided)	Exact Sig. (2-sided)	Exact Sig. (1-sided)
Pearson Chi-Square	,277a	1	0.598697
Continuity Correctionb	0.198224	1	0.656158
Likelihood Ratio	0.276799	1	0.598807
Fisher's Exact Test				0.627061	0.327909
N of Valid Cases	657
a. 0 cells (0,0%) have expected count less than 5. The minimum expected count is 110,75.
b. Computed only for a 2x2 table
Gender * Patients
Crosstab
			Patients		Total
			No	Yes
Gender	Female	Count	182	186	368
		% within Gender	0.494565	0.505435	1
		% within Patients	0.533724	0.583072	0.557576
	Male	Count	159	133	292
		% within Gender	0.544521	0.455479	1
		% within Patients	0.466276	0.416928	0.442424
Total		Count	341	319	660
		% within Gender	0.516667	0.483333	1
		% within Patients	1	1	1
Chi-Square Tests
	Value	df	Asymptotic Significance (2-sided)	Exact Sig. (2-sided)	Exact Sig. (1-sided)
Pearson Chi-Square	1,627a	1	0.202116
Continuity Correctionb	1.43313	1	0.231255
Likelihood Ratio	1.62815	1	0.20196
Fisher's Exact Test				0.210333	0.115606
N of Valid Cases	660
a. 0 cells (0,0%) have expected count less than 5. The minimum expected count is 141,13.
b. Computed only for a 2x2 table
Gender * Books and magazine
Crosstab
			Books and magazine		Total
			No	Yes
Gender	Female	Count	247	119	366
		% within Gender	0.674863	0.325137	1
		% within Books and magazine	0.539301	0.589109	0.554545
	Male	Count	211	83	294
		% within Gender	0.717687	0.282313	1
		% within Books and magazine	0.460699	0.410891	0.445455
Total		Count	458	202	660
		% within Gender	0.693939	0.306061	1
		% within Books and magazine	1	1	1
Chi-Square Tests
	Value	df	Asymptotic Significance (2-sided)	Exact Sig. (2-sided)	Exact Sig. (1-sided)
Pearson Chi-Square	1,408a	1	0.235431
Continuity Correctionb	1.21333	1	0.270673
Likelihood Ratio	1.41266	1	0.234615
Fisher's Exact Test				0.269313	0.13527
N of Valid Cases	660
a. 0 cells (0,0%) have expected count less than 5. The minimum expected count is 89,98.
b. Computed only for a 2x2 table
Gender * TV
Crosstab
			TV		Total
			No	Yes
Gender	Female	Count	263	99	362
		% within Gender	0.726519	0.273481	1
		% within TV	0.541152	0.582353	0.551829
	Male	Count	223	71	294
		% within Gender	0.758503	0.241497	1
		% within TV	0.458848	0.417647	0.448171
Total		Count	486	170	656
		% within Gender	0.740854	0.259146	1
		% within TV	1	1	1
Chi-Square Tests
	Value	df	Asymptotic Significance (2-sided)	Exact Sig. (2-sided)	Exact Sig. (1-sided)
Pearson Chi-Square	,864a	1	0.352495
Continuity Correctionb	0.705887	1	0.400812
Likelihood Ratio	0.867295	1	0.351705
Fisher's Exact Test				0.371168	0.200551
N of Valid Cases	656
a. 0 cells (0,0%) have expected count less than 5. The minimum expected count is 76,19.
b. Computed only for a 2x2 table
Gender * web
Crosstab
			web		Total
			No	Yes
Gender	Female	Count	169	194	363
		% within Gender	0.465565	0.534435	1
		% within web	0.501484	0.613924	0.555896
	Male	Count	168	122	290
		% within Gender	0.57931	0.42069	1
		% within web	0.498516	0.386076	0.444104
Total		Count	337	316	653
		% within Gender	0.51608	0.48392	1
		% within web	1	1	1
Chi-Square Tests
	Value	df	Asymptotic Significance (2-sided)	Exact Sig. (2-sided)	Exact Sig. (1-sided)
Pearson Chi-Square	8,352a	1	0.00385346
Continuity Correctionb	7.90236	1	0.00493702
Likelihood Ratio	8.37513	1	0.00380391
Fisher's Exact Test				0.00453103	0.00244345
N of Valid Cases	653
a. 0 cells (0,0%) have expected count less than 5. The minimum expected count is 140,34.
b. Computed only for a 2x2 table
Age * Have you ever experienced signs related to psychological disorders like depression?
Crosstab
			Have you ever experienced signs related to psychological disorders like depression?		Total
			No	Yes
Age	18 - 30	Count	57	220	277
		% within Age	0.205776	0.794224	1
		% within Have you ever experienced signs related to psychological disorders like depression?	0.293814	0.458333	0.410979
	31 - 40	Count	43	111	154
		% within Age	0.279221	0.720779	1
		% within Have you ever experienced signs related to psychological disorders like depression?	0.221649	0.23125	0.228487
	41 - 50	Count	31	77	108
		% within Age	0.287037	0.712963	1
		% within Have you ever experienced signs related to psychological disorders like depression?	0.159794	0.160417	0.160237
	51- 60	Count	44	60	104
		% within Age	0.423077	0.576923	1
		% within Have you ever experienced signs related to psychological disorders like depression?	0.226804	0.125	0.154303
	60 -	Count	19	12	31
		% within Age	0.612903	0.387097	1
		% within Have you ever experienced signs related to psychological disorders like depression?	0.0979381	0.025	0.0459941
Total		Count	194	480	674
		% within Age	0.287834	0.712166	1
		% within Have you ever experienced signs related to psychological disorders like depression?	1	1	1
Chi-Square Tests
	Value	df	Asymptotic Significance (2-sided)
Pearson Chi-Square	34,415a	4	6.12403e-07
Likelihood Ratio	32.4952	4	1.51525e-06
N of Valid Cases	674
a. 0 cells (0,0%) have expected count less than 5. The minimum expected count is 8,92.
Age * In case you did, How do you describe its intensity?
Crosstab
			In case you did, How do you describe its intensity?				Total
			Never	Often	Rarely	Sometimes
Age	18 - 30	Count	54	47	80	96	277
		% within Age	0.194946	0.169675	0.288809	0.34657	1
		% within In case you did, How do you describe its intensity?	0.284211	0.559524	0.42328	0.454976	0.410979
	31 - 40	Count	40	16	45	53	154
		% within Age	0.25974	0.103896	0.292208	0.344156	1
		% within In case you did, How do you describe its intensity?	0.210526	0.190476	0.238095	0.251185	0.228487
	41 - 50	Count	31	8	34	35	108
		% within Age	0.287037	0.0740741	0.314815	0.324074	1
		% within In case you did, How do you describe its intensity?	0.163158	0.0952381	0.179894	0.165877	0.160237
	51- 60	Count	46	9	24	25	104
		% within Age	0.442308	0.0865385	0.230769	0.240385	1
		% within In case you did, How do you describe its intensity?	0.242105	0.107143	0.126984	0.118483	0.154303
	60 -	Count	19	4	6	2	31
		% within Age	0.612903	0.129032	0.193548	0.0645161	1
		% within In case you did, How do you describe its intensity?	0.1	0.047619	0.031746	0.00947867	0.0459941
Total		Count	190	84	189	211	674
		% within Age	0.281899	0.124629	0.280415	0.313056	1
		% within In case you did, How do you describe its intensity?	1	1	1	1	1
Chi-Square Tests
	Value	df	Asymptotic Significance (2-sided)
Pearson Chi-Square	49,454a	12	1.74224e-06				6.12403e-07
Likelihood Ratio	49.2157	12	1.9176e-06				1.74224e-06
N of Valid Cases	674
a. 1 cells (5,0%) have expected count less than 5. The minimum expected count is 3,86.
Age * Do you think that there are side effects for the medications that specialized in treating psychological disorders?
Crosstab
			Do you think that there are side effects for the medications that specialized in treating psychological disorders?				Total
			Negative symptoms	No symptoms	Positive and negative symptoms	Positive symptoms
Age	18 - 30	Count	35	7	215	15	272
		% within Age	0.128676	0.0257353	0.790441	0.0551471	1
		% within Do you think that there are side effects for the medications that specialized in treating psychological disorders?	0.318182	0.28	0.434343	0.441176	0.409639
	31 - 40	Count	17	8	118	8	151
		% within Age	0.112583	0.0529801	0.781457	0.0529801	1
		% within Do you think that there are side effects for the medications that specialized in treating psychological disorders?	0.154545	0.32	0.238384	0.235294	0.22741
	41 - 50	Count	24	7	76	1	108
		% within Age	0.222222	0.0648148	0.703704	0.00925926	1
		% within Do you think that there are side effects for the medications that specialized in treating psychological disorders?	0.218182	0.28	0.153535	0.0294118	0.162651
	51- 60	Count	28	2	67	7	104
		% within Age	0.269231	0.0192308	0.644231	0.0673077	1
		% within Do you think that there are side effects for the medications that specialized in treating psychological disorders?	0.254545	0.08	0.135354	0.205882	0.156627
	60 -	Count	6	1	19	3	29
		% within Age	0.206897	0.0344828	0.655172	0.103448	1
		% within Do you think that there are side effects for the medications that specialized in treating psychological disorders?	0.0545455	0.04	0.0383838	0.0882353	0.0436747
Total		Count	110	25	495	34	664
		% within Age	0.165663	0.0376506	0.745482	0.0512048	1
		% within Do you think that there are side effects for the medications that specialized in treating psychological disorders?	1	1	1	1	1
Chi-Square Tests
	Value	df	Asymptotic Significance (2-sided)
Pearson Chi-Square	27,836a	12	0.00584573			6.12403e-07
Likelihood Ratio	28.4887	12	0.00468961			1.74224e-06
N of Valid Cases	664					0.00584573
a. 5 cells (25,0%) have expected count less than 5. The minimum expected count is 1,09.
Age * Do you think using these medications has reflections on human behavior and personality?
Crosstab
			Do you think using these medications has reflections on human behavior and personality?				Total
			Negative effects	No effects	Positive and negative effects	Positive effects
Age	18 - 30	Count	27	8	203	33	271
		% within Age	0.099631	0.0295203	0.749077	0.121771	1
		% within Do you think using these medications has reflections on human behavior and personality?	0.28125	0.444444	0.438445	0.388235	0.409366
	31 - 40	Count	19	6	107	19	151
		% within Age	0.125828	0.0397351	0.708609	0.125828	1
		% within Do you think using these medications has reflections on human behavior and personality?	0.197917	0.333333	0.231102	0.223529	0.228097
	41 - 50	Count	19	2	70	16	107
		% within Age	0.17757	0.0186916	0.654206	0.149533	1
		% within Do you think using these medications has reflections on human behavior and personality?	0.197917	0.111111	0.151188	0.188235	0.161631
	51- 60	Count	23	2	67	12	104
		% within Age	0.221154	0.0192308	0.644231	0.115385	1
		% within Do you think using these medications has reflections on human behavior and personality?	0.239583	0.111111	0.144708	0.141176	0.1571
	60 -	Count	8	0	16	5	29
		% within Age	0.275862	0	0.551724	0.172414	1
		% within Do you think using these medications has reflections on human behavior and personality?	0.0833333	0	0.0345572	0.0588235	0.0438066
Total		Count	96	18	463	85	662
		% within Age	0.145015	0.0271903	0.699396	0.128399	1
		% within Do you think using these medications has reflections on human behavior and personality?	1	1	1	1	1
Chi-Square Tests
	Value	df	Asymptotic Significance (2-sided)
Pearson Chi-Square	18,530a	12	0.100513			6.12403e-07
Likelihood Ratio	18.4235	12	0.103424			1.74224e-06
N of Valid Cases	662					0.00584573
a. 6 cells (30,0%) have expected count less than 5. The minimum expected count is ,79.						0.100513
Age * Do you think using these medications has reflections on the organic function of the human body?
Crosstab
			Do you think using these medications has reflections on the organic function of the human body?				Total
			Negative effects	No effects	Positive and negative effects	Positive effects
Age	18 - 30	Count	85	31	137	19	272
		% within Age	0.3125	0.113971	0.503676	0.0698529	1
		% within Do you think using these medications has reflections on the organic function of the human body?	0.34413	0.484375	0.424149	0.655172	0.410256
	31 - 40	Count	62	13	73	3	151
		% within Age	0.410596	0.0860927	0.483444	0.0198675	1
		% within Do you think using these medications has reflections on the organic function of the human body?	0.251012	0.203125	0.226006	0.103448	0.227753
	41 - 50	Count	40	12	55	1	108
		% within Age	0.37037	0.111111	0.509259	0.00925926	1
		% within Do you think using these medications has reflections on the organic function of the human body?	0.161943	0.1875	0.170279	0.0344828	0.162896
	51- 60	Count	48	7	46	2	103
		% within Age	0.466019	0.0679612	0.446602	0.0194175	1
		% within Do you think using these medications has reflections on the organic function of the human body?	0.194332	0.109375	0.142415	0.0689655	0.155354
	60 -	Count	12	1	12	4	29
		% within Age	0.413793	0.0344828	0.413793	0.137931	1
		% within Do you think using these medications has reflections on the organic function of the human body?	0.048583	0.015625	0.0371517	0.137931	0.0437406
Total		Count	247	64	323	29	663
		% within Age	0.372549	0.0965309	0.487179	0.0437406	1
		% within Do you think using these medications has reflections on the organic function of the human body?	1	1	1	1	1
Chi-Square Tests
	Value	df	Asymptotic Significance (2-sided)
Pearson Chi-Square	26,413a	12	0.00937819
Likelihood Ratio	26.2894	12	0.0097656
N of Valid Cases	663
a. 4 cells (20,0%) have expected count less than 5. The minimum expected count is 1,27.
Age * Biological factors?
Crosstab
			Biological factors?			Total
			Maybe	No	Yes
Age	18 - 30	Count	104	9	163	276
		% within Age	0.376812	0.0326087	0.59058	1
		% within Biological factors?	0.338762	0.375	0.478006	0.410714
	31 - 40	Count	66	9	79	154
		% within Age	0.428571	0.0584416	0.512987	1
		% within Biological factors?	0.214984	0.375	0.231672	0.229167
	41 - 50	Count	69	1	38	108
		% within Age	0.638889	0.00925926	0.351852	1
		% within Biological factors?	0.224756	0.0416667	0.111437	0.160714
	51- 60	Count	50	4	49	103
		% within Age	0.485437	0.038835	0.475728	1
		% within Biological factors?	0.162866	0.166667	0.143695	0.153274
	60 -	Count	18	1	12	31
		% within Age	0.580645	0.0322581	0.387097	1
		% within Biological factors?	0.0586319	0.0416667	0.0351906	0.046131
Total		Count	307	24	341	672
		% within Age	0.456845	0.0357143	0.50744	1
		% within Biological factors?	1	1	1	1
Chi-Square Tests
	Value	df	Asymptotic Significance (2-sided)
Pearson Chi-Square	27,665a	8	0.000542407
Likelihood Ratio	28.0164	8	0.000471134
N of Valid Cases	672
a. 3 cells (20,0%) have expected count less than 5. The minimum expected count is 1,11.
Age * Environmental factors?
Crosstab
			Environmental factors?			Total
			Maybe	No	Yes
Age	18 - 30	Count	83	42	150	275
		% within Age	0.301818	0.152727	0.545455	1
		% within Environmental factors?	0.307407	0.4375	0.490196	0.409226
	31 - 40	Count	55	23	76	154
		% within Age	0.357143	0.149351	0.493506	1
		% within Environmental factors?	0.203704	0.239583	0.248366	0.229167
	41 - 50	Count	63	8	37	108
		% within Age	0.583333	0.0740741	0.342593	1
		% within Environmental factors?	0.233333	0.0833333	0.120915	0.160714
	51- 60	Count	49	22	33	104
		% within Age	0.471154	0.211538	0.317308	1
		% within Environmental factors?	0.181481	0.229167	0.107843	0.154762
	60 -	Count	20	1	10	31
		% within Age	0.645161	0.0322581	0.322581	1
		% within Environmental factors?	0.0740741	0.0104167	0.0326797	0.046131
Total		Count	270	96	306	672
		% within Age	0.401786	0.142857	0.455357	1
		% within Environmental factors?	1	1	1	1
Chi-Square Tests
	Value	df	Asymptotic Significance (2-sided)
Pearson Chi-Square	46,140a	8	2.23525e-07
Likelihood Ratio	47.126	8	1.45086e-07
N of Valid Cases	672
a. 1 cells (6,7%) have expected count less than 5. The minimum expected count is 4,43.
Age * Genetics?
Crosstab
			Genetics?			Total
			Maybe	No	Yes
Age	18 - 30	Count	83	55	136	274
		% within Age	0.30292	0.20073	0.49635	1
		% within Genetics?	0.314394	0.55	0.445902	0.409567
	31 - 40	Count	58	25	70	153
		% within Age	0.379085	0.163399	0.457516	1
		% within Genetics?	0.219697	0.25	0.229508	0.2287
	41 - 50	Count	57	10	40	107
		% within Age	0.53271	0.0934579	0.373832	1
		% within Genetics?	0.215909	0.1	0.131148	0.15994
	51- 60	Count	56	8	40	104
		% within Age	0.538462	0.0769231	0.384615	1
		% within Genetics?	0.212121	0.08	0.131148	0.155456
	60 -	Count	10	2	19	31
		% within Age	0.322581	0.0645161	0.612903	1
		% within Genetics?	0.0378788	0.02	0.0622951	0.0463378
Total		Count	264	100	305	669
		% within Age	0.394619	0.149477	0.455904	1
		% within Genetics?	1	1	1	1
Chi-Square Tests
	Value	df	Asymptotic Significance (2-sided)
Pearson Chi-Square	34,783a	8	2.92838e-05
Likelihood Ratio	35.3042	8	2.35338e-05
N of Valid Cases	669
a. 1 cells (6,7%) have expected count less than 5. The minimum expected count is 4,63.
Age * Work or education stress?
Crosstab
			Work or education stress?			Total
			Maybe	No	Yes
Age	18 - 30	Count	38	11	225	274
		% within Age	0.138686	0.040146	0.821168	1
		% within Work or education stress?	0.234568	0.44	0.464876	0.408346
	31 - 40	Count	41	6	107	154
		% within Age	0.266234	0.038961	0.694805	1
		% within Work or education stress?	0.253086	0.24	0.221074	0.229508
	41 - 50	Count	41	1	66	108
		% within Age	0.37963	0.00925926	0.611111	1
		% within Work or education stress?	0.253086	0.04	0.136364	0.160954
	51- 60	Count	32	6	66	104
		% within Age	0.307692	0.0576923	0.634615	1
		% within Work or education stress?	0.197531	0.24	0.136364	0.154993
	60 -	Count	10	1	20	31
		% within Age	0.322581	0.0322581	0.645161	1
		% within Work or education stress?	0.0617284	0.04	0.0413223	0.0461997
Total		Count	162	25	484	671
		% within Age	0.241431	0.0372578	0.721311	1
		% within Work or education stress?	1	1	1	1
Chi-Square Tests
	Value	df	Asymptotic Significance (2-sided)
Pearson Chi-Square	34,274a	8	3.62281e-05
Likelihood Ratio	35.7543	8	1.9475e-05
N of Valid Cases	671
a. 3 cells (20,0%) have expected count less than 5. The minimum expected count is 1,15.
Age * Social responsibility?
Crosstab
			Social responsibility?			Total
			Maybe	No	Yes
Age	18 - 30	Count	52	9	214	275
		% within Age	0.189091	0.0327273	0.778182	1
		% within Social responsibility?	0.300578	0.36	0.452431	0.409836
	31 - 40	Count	40	6	108	154
		% within Age	0.25974	0.038961	0.701299	1
		% within Social responsibility?	0.231214	0.24	0.22833	0.229508
	41 - 50	Count	35	5	68	108
		% within Age	0.324074	0.0462963	0.62963	1
		% within Social responsibility?	0.202312	0.2	0.143763	0.160954
	51- 60	Count	37	5	61	103
		% within Age	0.359223	0.0485437	0.592233	1
		% within Social responsibility?	0.213873	0.2	0.128964	0.153502
	60 -	Count	9	0	22	31
		% within Age	0.290323	0	0.709677	1
		% within Social responsibility?	0.0520231	0	0.0465116	0.0461997
Total		Count	173	25	473	671
		% within Age	0.257824	0.0372578	0.704918	1
		% within Social responsibility?	1	1	1	1
Chi-Square Tests
	Value	df	Asymptotic Significance (2-sided)
Pearson Chi-Square	17,843a	8	0.0224324
Likelihood Ratio	18.9496	8	0.0151316
N of Valid Cases	671
a. 3 cells (20,0%) have expected count less than 5. The minimum expected count is 1,15.
Age * Losing someone close?
Crosstab
			Losing someone close?			Total
			Maybe	No	Yes
Age	18 - 30	Count	45	8	222	275
		% within Age	0.163636	0.0290909	0.807273	1
		% within Losing someone close?	0.279503	0.333333	0.457732	0.410448
	31 - 40	Count	36	4	113	153
		% within Age	0.235294	0.0261438	0.738562	1
		% within Losing someone close?	0.223602	0.166667	0.23299	0.228358
	41 - 50	Count	32	1	75	108
		% within Age	0.296296	0.00925926	0.694444	1
		% within Losing someone close?	0.198758	0.0416667	0.154639	0.161194
	51- 60	Count	36	9	58	103
		% within Age	0.349515	0.0873786	0.563107	1
		% within Losing someone close?	0.223602	0.375	0.119588	0.153731
	60 -	Count	12	2	17	31
		% within Age	0.387097	0.0645161	0.548387	1
		% within Losing someone close?	0.0745342	0.0833333	0.0350515	0.0462687
Total		Count	161	24	485	670
		% within Age	0.240299	0.0358209	0.723881	1
		% within Losing someone close?	1	1	1	1
Chi-Square Tests
	Value	df	Asymptotic Significance (2-sided)
Pearson Chi-Square	35,088a	8	2.57654e-05
Likelihood Ratio	33.7266	8	4.55311e-05
N of Valid Cases	670
a. 3 cells (20,0%) have expected count less than 5. The minimum expected count is 1,11.
Age * Evil eye?
Crosstab
			Evil eye?			Total
			Maybe	No	Yes
Age	18 - 30	Count	105	87	83	275
		% within Age	0.381818	0.316364	0.301818	1
		% within Evil eye?	0.390335	0.56129	0.337398	0.410448
	31 - 40	Count	54	40	59	153
		% within Age	0.352941	0.261438	0.385621	1
		% within Evil eye?	0.200743	0.258065	0.239837	0.228358
	41 - 50	Count	48	16	44	108
		% within Age	0.444444	0.148148	0.407407	1
		% within Evil eye?	0.178439	0.103226	0.178862	0.161194
	51- 60	Count	52	7	44	103
		% within Age	0.504854	0.0679612	0.427184	1
		% within Evil eye?	0.193309	0.0451613	0.178862	0.153731
	60 -	Count	10	5	16	31
		% within Age	0.322581	0.16129	0.516129	1
		% within Evil eye?	0.0371747	0.0322581	0.0650407	0.0462687
Total		Count	269	155	246	670
		% within Age	0.401493	0.231343	0.367164	1
		% within Evil eye?	1	1	1	1
Chi-Square Tests
	Value	df	Asymptotic Significance (2-sided)
Pearson Chi-Square	36,547a	8	1.39397e-05
Likelihood Ratio	40.5865	8	2.49049e-06
N of Valid Cases	670
a. 0 cells (0,0%) have expected count less than 5. The minimum expected count is 7,17.
Age * Black magic
Crosstab
			Black magic			Total
			Maybe	No	Yes
Age	18 - 30	Count	89	92	94	275
		% within Age	0.323636	0.334545	0.341818	1
		% within Black magic	0.35743	0.528736	0.380567	0.410448
	31 - 40	Count	58	36	59	153
		% within Age	0.379085	0.235294	0.385621	1
		% within Black magic	0.232932	0.206897	0.238866	0.228358
	41 - 50	Count	45	21	42	108
		% within Age	0.416667	0.194444	0.388889	1
		% within Black magic	0.180723	0.12069	0.17004	0.161194
	51- 60	Count	46	18	40	104
		% within Age	0.442308	0.173077	0.384615	1
		% within Black magic	0.184739	0.103448	0.161943	0.155224
	60 -	Count	11	7	12	30
		% within Age	0.366667	0.233333	0.4	1
		% within Black magic	0.0441767	0.0402299	0.048583	0.0447761
Total		Count	249	174	247	670
		% within Age	0.371642	0.259701	0.368657	1
		% within Black magic	1	1	1	1
Chi-Square Tests
	Value	df	Asymptotic Significance (2-sided)
Pearson Chi-Square	15,784a	8	0.0455803
Likelihood Ratio	15.8546	8	0.0445087
N of Valid Cases	670
a. 0 cells (0,0%) have expected count less than 5. The minimum expected count is 7,79.
Age * Astrology?
Crosstab
			Astrology?			Total
			Maybe	No	Yes
Age	18 - 30	Count	46	216	13	275
		% within Age	0.167273	0.785455	0.0472727	1
		% within Astrology?	0.362205	0.435484	0.288889	0.411677
	31 - 40	Count	24	114	14	152
		% within Age	0.157895	0.75	0.0921053	1
		% within Astrology?	0.188976	0.229839	0.311111	0.227545
	41 - 50	Count	23	80	5	108
		% within Age	0.212963	0.740741	0.0462963	1
		% within Astrology?	0.181102	0.16129	0.111111	0.161677
	51- 60	Count	24	69	9	102
		% within Age	0.235294	0.676471	0.0882353	1
		% within Astrology?	0.188976	0.139113	0.2	0.152695
	60 -	Count	10	17	4	31
		% within Age	0.322581	0.548387	0.129032	1
		% within Astrology?	0.0787402	0.0342742	0.0888889	0.0464072
Total		Count	127	496	45	668
		% within Age	0.19012	0.742515	0.0673653	1
		% within Astrology?	1	1	1	1
Chi-Square Tests
	Value	df	Asymptotic Significance (2-sided)
Pearson Chi-Square	14,855a	8	0.0620255
Likelihood Ratio	14.2202	8	0.0762045
N of Valid Cases	668
a. 1 cells (6,7%) have expected count less than 5. The minimum expected count is 2,09.
Age * Prescribed meds?
Crosstab
			Prescribed meds?			Total
			Maybe	No	Yes
Age	18 - 30	Count	86	15	173	274
		% within Age	0.313869	0.0547445	0.631387	1
		% within Prescribed meds?	0.38565	0.394737	0.425061	0.41018
	31 - 40	Count	49	11	92	152
		% within Age	0.322368	0.0723684	0.605263	1
		% within Prescribed meds?	0.219731	0.289474	0.226044	0.227545
	41 - 50	Count	36	4	68	108
		% within Age	0.333333	0.037037	0.62963	1
		% within Prescribed meds?	0.161435	0.105263	0.167076	0.161677
	51- 60	Count	37	7	59	103
		% within Age	0.359223	0.0679612	0.572816	1
		% within Prescribed meds?	0.165919	0.184211	0.144963	0.154192
	60 -	Count	15	1	15	31
		% within Age	0.483871	0.0322581	0.483871	1
		% within Prescribed meds?	0.0672646	0.0263158	0.036855	0.0464072
Total		Count	223	38	407	668
		% within Age	0.333832	0.0568862	0.609281	1
		% within Prescribed meds?	1	1	1	1
Chi-Square Tests
	Value	df	Asymptotic Significance (2-sided)
Pearson Chi-Square	5,962a	8	0.651513
Likelihood Ratio	5.87349	8	0.661401
N of Valid Cases	668
a. 1 cells (6,7%) have expected count less than 5. The minimum expected count is 1,76.
Age * Psychic session?
Crosstab
			Psychic session?			Total
			Maybe	No	Yes
Age	18 - 30	Count	47	6	222	275
		% within Age	0.170909	0.0218182	0.807273	1
		% within Psychic session?	0.326389	0.24	0.445783	0.412294
	31 - 40	Count	30	6	116	152
		% within Age	0.197368	0.0394737	0.763158	1
		% within Psychic session?	0.208333	0.24	0.232932	0.227886
	41 - 50	Count	26	9	72	107
		% within Age	0.242991	0.0841121	0.672897	1
		% within Psychic session?	0.180556	0.36	0.144578	0.16042
	51- 60	Count	30	4	69	103
		% within Age	0.291262	0.038835	0.669903	1
		% within Psychic session?	0.208333	0.16	0.138554	0.154423
	60 -	Count	11	0	19	30
		% within Age	0.366667	0	0.633333	1
		% within Psychic session?	0.0763889	0	0.0381526	0.0449775
Total		Count	144	25	498	667
		% within Age	0.215892	0.0374813	0.746627	1
		% within Psychic session?	1	1	1	1
Chi-Square Tests
	Value	df	Asymptotic Significance (2-sided)
Pearson Chi-Square	21,722a	8	0.00545704
Likelihood Ratio	20.9509	8	0.0072789
N of Valid Cases	667
a. 3 cells (20,0%) have expected count less than 5. The minimum expected count is 1,12.
Age * Medicinal and aromatic plants?
Crosstab
			Medicinal and aromatic plants?			Total
			Maybe	No	Yes
Age	18 - 30	Count	133	89	51	273
		% within Age	0.487179	0.326007	0.186813	1
		% within Medicinal and aromatic plants?	0.384393	0.46114	0.408	0.411145
	31 - 40	Count	67	55	29	151
		% within Age	0.443709	0.364238	0.192053	1
		% within Medicinal and aromatic plants?	0.193642	0.284974	0.232	0.22741
	41 - 50	Count	67	15	24	106
		% within Age	0.632075	0.141509	0.226415	1
		% within Medicinal and aromatic plants?	0.193642	0.0777202	0.192	0.159639
	51- 60	Count	59	24	20	103
		% within Age	0.572816	0.23301	0.194175	1
		% within Medicinal and aromatic plants?	0.17052	0.124352	0.16	0.15512
	60 -	Count	20	10	1	31
		% within Age	0.645161	0.322581	0.0322581	1
		% within Medicinal and aromatic plants?	0.0578035	0.0518135	0.008	0.0466867
Total		Count	346	193	125	664
		% within Age	0.521084	0.290663	0.188253	1
		% within Medicinal and aromatic plants?	1	1	1	1
Chi-Square Tests
	Value	df	Asymptotic Significance (2-sided)
Pearson Chi-Square	24,534a	8	0.00186366
Likelihood Ratio	28.2238	8	0.000433513
N of Valid Cases	664
a. 0 cells (0,0%) have expected count less than 5. The minimum expected count is 5,84.
Age * Religious activities?
Crosstab
			Religious activities?			Total
			Maybe	No	Yes
Age	18 - 30	Count	82	32	162	276
		% within Age	0.297101	0.115942	0.586957	1
		% within Religious activities?	0.460674	0.551724	0.37587	0.413793
	31 - 40	Count	43	16	93	152
		% within Age	0.282895	0.105263	0.611842	1
		% within Religious activities?	0.241573	0.275862	0.215777	0.227886
	41 - 50	Count	22	4	80	106
		% within Age	0.207547	0.0377358	0.754717	1
		% within Religious activities?	0.123596	0.0689655	0.185615	0.158921
	51- 60	Count	24	3	76	103
		% within Age	0.23301	0.0291262	0.737864	1
		% within Religious activities?	0.134831	0.0517241	0.176334	0.154423
	60 -	Count	7	3	20	30
		% within Age	0.233333	0.1	0.666667	1
		% within Religious activities?	0.0393258	0.0517241	0.0464037	0.0449775
Total		Count	178	58	431	667
		% within Age	0.266867	0.0869565	0.646177	1
		% within Religious activities?	1	1	1	1
Chi-Square Tests
	Value	df	Asymptotic Significance (2-sided)
Pearson Chi-Square	18,351a	8	0.0187411
Likelihood Ratio	20.2481	8	0.00943709
N of Valid Cases	667
a. 1 cells (6,7%) have expected count less than 5. The minimum expected count is 2,61.
Age * Spiritual exercise
Crosstab
			Spiritual exercise			Total
			Maybe	No	Yes
Age	18 - 30	Count	132	64	79	275
		% within Age	0.48	0.232727	0.287273	1
		% within Spiritual exercise	0.407407	0.338624	0.50641	0.411061
	31 - 40	Count	79	37	35	151
		% within Age	0.523179	0.245033	0.231788	1
		% within Spiritual exercise	0.243827	0.195767	0.224359	0.22571
	41 - 50	Count	50	37	21	108
		% within Age	0.462963	0.342593	0.194444	1
		% within Spiritual exercise	0.154321	0.195767	0.134615	0.161435
	51- 60	Count	46	43	15	104
		% within Age	0.442308	0.413462	0.144231	1
		% within Spiritual exercise	0.141975	0.227513	0.0961538	0.155456
	60 -	Count	17	8	6	31
		% within Age	0.548387	0.258065	0.193548	1
		% within Spiritual exercise	0.0524691	0.042328	0.0384615	0.0463378
Total		Count	324	189	156	669
		% within Age	0.484305	0.282511	0.233184	1
		% within Spiritual exercise	1	1	1	1
Chi-Square Tests
	Value	df	Asymptotic Significance (2-sided)
Pearson Chi-Square	20,031a	8	0.0102201
Likelihood Ratio	19.7042	8	0.0115149
N of Valid Cases	669
a. 0 cells (0,0%) have expected count less than 5. The minimum expected count is 7,23.
Age * Diet?
Crosstab
			Diet?			Total
			Maybe	No	Yes
Age	18 - 30	Count	117	45	112	274
		% within Age	0.427007	0.164234	0.408759	1
		% within Diet?	0.372611	0.362903	0.491228	0.411411
	31 - 40	Count	68	29	54	151
		% within Age	0.450331	0.192053	0.357616	1
		% within Diet?	0.216561	0.233871	0.236842	0.226727
	41 - 50	Count	62	18	27	107
		% within Age	0.579439	0.168224	0.252336	1
		% within Diet?	0.197452	0.145161	0.118421	0.160661
	51- 60	Count	52	24	27	103
		% within Age	0.504854	0.23301	0.262136	1
		% within Diet?	0.165605	0.193548	0.118421	0.154655
	60 -	Count	15	8	8	31
		% within Age	0.483871	0.258065	0.258065	1
		% within Diet?	0.0477707	0.0645161	0.0350877	0.0465465
Total		Count	314	124	228	666
		% within Age	0.471471	0.186186	0.342342	1
		% within Diet?	1	1	1	1
Chi-Square Tests
	Value	df	Asymptotic Significance (2-sided)
Pearson Chi-Square	15,931a	8	0.0433777
Likelihood Ratio	15.9147	8	0.0436174
N of Valid Cases	666
a. 0 cells (0,0%) have expected count less than 5. The minimum expected count is 5,77.
Age * workout
Crosstab
			workout			Total
			Maybe	No	Yes
Age	18 - 30	Count	62	8	206	276
		% within Age	0.224638	0.0289855	0.746377	1
		% within workout	0.378049	0.421053	0.422998	0.41194
	31 - 40	Count	35	5	112	152
		% within Age	0.230263	0.0328947	0.736842	1
		% within workout	0.213415	0.263158	0.229979	0.226866
	41 - 50	Count	28	2	77	107
		% within Age	0.261682	0.0186916	0.719626	1
		% within workout	0.170732	0.105263	0.158111	0.159701
	51- 60	Count	28	4	72	104
		% within Age	0.269231	0.0384615	0.692308	1
		% within workout	0.170732	0.210526	0.147844	0.155224
	60 -	Count	11	0	20	31
		% within Age	0.354839	0	0.645161	1
		% within workout	0.0670732	0	0.0410678	0.0462687
Total		Count	164	19	487	670
		% within Age	0.244776	0.0283582	0.726866	1
		% within workout	1	1	1	1
Chi-Square Tests
	Value	df	Asymptotic Significance (2-sided)
Pearson Chi-Square	4,850a	8	0.773469
Likelihood Ratio	5.56316	8	0.696033
N of Valid Cases	670
a. 4 cells (26,7%) have expected count less than 5. The minimum expected count is ,88.
Age * Physician
Crosstab
			Physician		Total
			No	Yes
Age	18 - 30	Count	35	235	270
		% within Age	0.12963	0.87037	1
		% within Physician	0.324074	0.426497	0.409712
	31 - 40	Count	30	120	150
		% within Age	0.2	0.8	1
		% within Physician	0.277778	0.217786	0.227618
	41 - 50	Count	19	88	107
		% within Age	0.17757	0.82243	1
		% within Physician	0.175926	0.15971	0.162367
	51- 60	Count	19	82	101
		% within Age	0.188119	0.811881	1
		% within Physician	0.175926	0.14882	0.153263
	60 -	Count	5	26	31
		% within Age	0.16129	0.83871	1
		% within Physician	0.0462963	0.0471869	0.047041
Total		Count	108	551	659
		% within Age	0.163885	0.836115	1
		% within Physician	1	1	1
Chi-Square Tests
	Value	df	Asymptotic Significance (2-sided)
Pearson Chi-Square	4,321a	4	0.364356
Likelihood Ratio	4.37156	4	0.35805
N of Valid Cases	659
a. 0 cells (0,0%) have expected count less than 5. The minimum expected count is 5,08.
Age * Nutritionist
Crosstab
			Nutritionist		Total
			No	Yes
Age	18 - 30	Count	119	151	270
		% within Age	0.440741	0.559259	1
		% within Nutritionist	0.519651	0.350348	0.409091
	31 - 40	Count	54	95	149
		% within Age	0.362416	0.637584	1
		% within Nutritionist	0.235808	0.220418	0.225758
	41 - 50	Count	21	86	107
		% within Age	0.196262	0.803738	1
		% within Nutritionist	0.0917031	0.199536	0.162121
	51- 60	Count	29	74	103
		% within Age	0.281553	0.718447	1
		% within Nutritionist	0.126638	0.171694	0.156061
	60 -	Count	6	25	31
		% within Age	0.193548	0.806452	1
		% within Nutritionist	0.0262009	0.0580046	0.0469697
Total		Count	229	431	660
		% within Age	0.34697	0.65303	1
		% within Nutritionist	1	1	1
Chi-Square Tests
	Value	df	Asymptotic Significance (2-sided)
Pearson Chi-Square	26,526a	4	2.47792e-05
Likelihood Ratio	27.6203	4	1.48898e-05
N of Valid Cases	660
a. 0 cells (0,0%) have expected count less than 5. The minimum expected count is 10,76.
Age * Herbalist
Crosstab
			Herbalist		Total
			No	Yes
Age	18 - 30	Count	198	73	271
		% within Age	0.730627	0.269373	1
		% within Herbalist	0.461538	0.316017	0.410606
	31 - 40	Count	97	55	152
		% within Age	0.638158	0.361842	1
		% within Herbalist	0.226107	0.238095	0.230303
	41 - 50	Count	56	49	105
		% within Age	0.533333	0.466667	1
		% within Herbalist	0.130536	0.212121	0.159091
	51- 60	Count	61	40	101
		% within Age	0.60396	0.39604	1
		% within Herbalist	0.142191	0.17316	0.15303
	60 -	Count	17	14	31
		% within Age	0.548387	0.451613	1
		% within Herbalist	0.039627	0.0606061	0.0469697
Total		Count	429	231	660
		% within Age	0.65	0.35	1
		% within Herbalist	1	1	1
Chi-Square Tests
	Value	df	Asymptotic Significance (2-sided)
Pearson Chi-Square	16,467a	4	0.00245193
Likelihood Ratio	16.4873	4	0.0024304
N of Valid Cases	660
a. 0 cells (0,0%) have expected count less than 5. The minimum expected count is 10,85.
Age * family
Crosstab
			family		Total
			No	Yes
Age	18 - 30	Count	180	90	270
		% within Age	0.666667	0.333333	1
		% within family	0.436893	0.367347	0.410959
	31 - 40	Count	89	61	150
		% within Age	0.593333	0.406667	1
		% within family	0.216019	0.24898	0.228311
	41 - 50	Count	62	44	106
		% within Age	0.584906	0.415094	1
		% within family	0.150485	0.179592	0.161339
	51- 60	Count	61	40	101
		% within Age	0.60396	0.39604	1
		% within family	0.148058	0.163265	0.153729
	60 -	Count	20	10	30
		% within Age	0.666667	0.333333	1
		% within family	0.0485437	0.0408163	0.0456621
Total		Count	412	245	657
		% within Age	0.627093	0.372907	1
		% within family	1	1	1
Chi-Square Tests
	Value	df	Asymptotic Significance (2-sided)
Pearson Chi-Square	3,778a	4	0.436879
Likelihood Ratio	3.78872	4	0.435354
N of Valid Cases	657
a. 0 cells (0,0%) have expected count less than 5. The minimum expected count is 11,19.
Age * Patients
Crosstab
			Patients		Total
			No	Yes
Age	18 - 30	Count	146	126	272
		% within Age	0.536765	0.463235	1
		% within Patients	0.428152	0.394984	0.412121
	31 - 40	Count	84	67	151
		% within Age	0.556291	0.443709	1
		% within Patients	0.246334	0.210031	0.228788
	41 - 50	Count	48	57	105
		% within Age	0.457143	0.542857	1
		% within Patients	0.140762	0.178683	0.159091
	51- 60	Count	48	53	101
		% within Age	0.475248	0.524752	1
		% within Patients	0.140762	0.166144	0.15303
	60 -	Count	15	16	31
		% within Age	0.483871	0.516129	1
		% within Patients	0.0439883	0.0501567	0.0469697
Total		Count	341	319	660
		% within Age	0.516667	0.483333	1
		% within Patients	1	1	1
Chi-Square Tests
	Value	df	Asymptotic Significance (2-sided)
Pearson Chi-Square	3,706a	4	0.447182
Likelihood Ratio	3.70868	4	0.446864
N of Valid Cases	660
a. 0 cells (0,0%) have expected count less than 5. The minimum expected count is 14,98.
Age * Books and magazine
Crosstab
			Books and magazine		Total
			No	Yes
Age	18 - 30	Count	202	70	272
		% within Age	0.742647	0.257353	1
		% within Books and magazine	0.441048	0.346535	0.412121
	31 - 40	Count	104	47	151
		% within Age	0.688742	0.311258	1
		% within Books and magazine	0.227074	0.232673	0.228788
	41 - 50	Count	71	35	106
		% within Age	0.669811	0.330189	1
		% within Books and magazine	0.155022	0.173267	0.160606
	51- 60	Count	62	39	101
		% within Age	0.613861	0.386139	1
		% within Books and magazine	0.135371	0.193069	0.15303
	60 -	Count	19	11	30
		% within Age	0.633333	0.366667	1
		% within Books and magazine	0.0414847	0.0544554	0.0454545
Total		Count	458	202	660
		% within Age	0.693939	0.306061	1
		% within Books and magazine	1	1	1
Chi-Square Tests
	Value	df	Asymptotic Significance (2-sided)
Pearson Chi-Square	6,916a	4	0.140376
Likelihood Ratio	6.87057	4	0.142888
N of Valid Cases	660
a. 0 cells (0,0%) have expected count less than 5. The minimum expected count is 9,18.
Age * TV
Crosstab
			TV		Total
			No	Yes
Age	18 - 30	Count	219	52	271
		% within Age	0.808118	0.191882	1
		% within TV	0.450617	0.305882	0.41311
	31 - 40	Count	107	44	151
		% within Age	0.708609	0.291391	1
		% within TV	0.220165	0.258824	0.230183
	41 - 50	Count	71	33	104
		% within Age	0.682692	0.317308	1
		% within TV	0.146091	0.194118	0.158537
	51- 60	Count	69	31	100
		% within Age	0.69	0.31	1
		% within TV	0.141975	0.182353	0.152439
	60 -	Count	20	10	30
		% within Age	0.666667	0.333333	1
		% within TV	0.0411523	0.0588235	0.0457317
Total		Count	486	170	656
		% within Age	0.740854	0.259146	1
		% within TV	1	1	1
Chi-Square Tests
	Value	df	Asymptotic Significance (2-sided)
Pearson Chi-Square	11,244a	4	0.0239581
Likelihood Ratio	11.4724	4	0.0217381
N of Valid Cases	656
a. 0 cells (0,0%) have expected count less than 5. The minimum expected count is 7,77.
Age * web
Crosstab
			web		Total
			No	Yes
Age	18 - 30	Count	148	119	267
		% within Age	0.554307	0.445693	1
		% within web	0.439169	0.376582	0.408882
	31 - 40	Count	72	79	151
		% within Age	0.476821	0.523179	1
		% within web	0.21365	0.25	0.23124
	41 - 50	Count	50	55	105
		% within Age	0.47619	0.52381	1
		% within web	0.148368	0.174051	0.160796
	51- 60	Count	52	49	101
		% within Age	0.514851	0.485149	1
		% within web	0.154303	0.155063	0.154671
	60 -	Count	15	14	29
		% within Age	0.517241	0.482759	1
		% within web	0.0445104	0.0443038	0.0444104
Total		Count	337	316	653
		% within Age	0.51608	0.48392	1
		% within web	1	1	1
Chi-Square Tests
	Value	df	Asymptotic Significance (2-sided)
Pearson Chi-Square	3,164a	4	0.530776
Likelihood Ratio	3.16699	4	0.530279
N of Valid Cases	653
a. 0 cells (0,0%) have expected count less than 5. The minimum expected count is 14,03.
Nationality * Have you ever experienced signs related to psychological disorders like depression?
Crosstab
			Have you ever experienced signs related to psychological disorders like depression?		Total
			No	Yes
Nationality	Resident	Count	3	9	12
		% within Nationality	0.25	0.75	1
		% within Have you ever experienced signs related to psychological disorders like depression?	0.0154639	0.01875	0.0178042
	Saudi	Count	191	471	662
		% within Nationality	0.28852	0.71148	1
		% within Have you ever experienced signs related to psychological disorders like depression?	0.984536	0.98125	0.982196
Total		Count	194	480	674
		% within Nationality	0.287834	0.712166	1
		% within Have you ever experienced signs related to psychological disorders like depression?	1	1	1
Chi-Square Tests
	Value	df	Asymptotic Significance (2-sided)	Exact Sig. (2-sided)	Exact Sig. (1-sided)
Pearson Chi-Square	,085a	1	0.770221
Continuity Correctionb	0	1	1
Likelihood Ratio	0.0876986	1	0.767124
Fisher's Exact Test				1	0.529903
N of Valid Cases	674
a. 1 cells (25,0%) have expected count less than 5. The minimum expected count is 3,45.
b. Computed only for a 2x2 table
Nationality * In case you did, How do you describe its intensity?
Crosstab
			In case you did, How do you describe its intensity?				Total
			Never	Often	Rarely	Sometimes
Nationality	Resident	Count	3	1	5	3	12
		% within Nationality	0.25	0.0833333	0.416667	0.25	1
		% within In case you did, How do you describe its intensity?	0.0157895	0.0119048	0.026455	0.014218	0.0178042
	Saudi	Count	187	83	184	208	662
		% within Nationality	0.282477	0.125378	0.277946	0.314199	1
		% within In case you did, How do you describe its intensity?	0.984211	0.988095	0.973545	0.985782	0.982196
Total		Count	190	84	189	211	674
		% within Nationality	0.281899	0.124629	0.280415	0.313056	1
		% within In case you did, How do you describe its intensity?	1	1	1	1	1
Chi-Square Tests
	Value	df	Asymptotic Significance (2-sided)
Pearson Chi-Square	1,175a	3	0.758937
Likelihood Ratio	1.10605	3	0.775614
N of Valid Cases	674
a. 4 cells (50,0%) have expected count less than 5. The minimum expected count is 1,50.
Nationality * Do you think that there are side effects for the medications that specialized in treating psychological disorders?
Crosstab
			Do you think that there are side effects for the medications that specialized in treating psychological disorders?				Total
			Negative symptoms	No symptoms	Positive and negative symptoms	Positive symptoms
Nationality	Resident	Count	3	1	7	0	11
		% within Nationality	0.272727	0.0909091	0.636364	0	1
		% within Do you think that there are side effects for the medications that specialized in treating psychological disorders?	0.0272727	0.04	0.0141414	0	0.0165663
	Saudi	Count	107	24	488	34	653
		% within Nationality	0.163859	0.0367534	0.74732	0.0520674	1
		% within Do you think that there are side effects for the medications that specialized in treating psychological disorders?	0.972727	0.96	0.985859	1	0.983434
Total		Count	110	25	495	34	664
		% within Nationality	0.165663	0.0376506	0.745482	0.0512048	1
		% within Do you think that there are side effects for the medications that specialized in treating psychological disorders?	1	1	1	1	1
Chi-Square Tests
	Value	df	Asymptotic Significance (2-sided)
Pearson Chi-Square	2,368a	3	0.499618
Likelihood Ratio	2.57782	3	0.461392
N of Valid Cases	664
a. 3 cells (37,5%) have expected count less than 5. The minimum expected count is ,41.
Nationality * Do you think using these medications has reflections on human behavior and personality?
Crosstab
			Do you think using these medications has reflections on human behavior and personality?				Total
			Negative effects	No effects	Positive and negative effects	Positive effects
Nationality	Resident	Count	2	1	6	2	11
		% within Nationality	0.181818	0.0909091	0.545455	0.181818	1
		% within Do you think using these medications has reflections on human behavior and personality?	0.0208333	0.0555556	0.012959	0.0235294	0.0166163
	Saudi	Count	94	17	457	83	651
		% within Nationality	0.144393	0.0261137	0.701997	0.127496	1
		% within Do you think using these medications has reflections on human behavior and personality?	0.979167	0.944444	0.987041	0.976471	0.983384
Total		Count	96	18	463	85	662
		% within Nationality	0.145015	0.0271903	0.699396	0.128399	1
		% within Do you think using these medications has reflections on human behavior and personality?	1	1	1	1	1
Chi-Square Tests
	Value	df	Asymptotic Significance (2-sided)
Pearson Chi-Square	2,402a	3	0.493192
Likelihood Ratio	1.76727	3	0.622084
N of Valid Cases	662
a. 3 cells (37,5%) have expected count less than 5. The minimum expected count is ,30.
Nationality * Do you think using these medications has reflections on the organic function of the human body?
Crosstab
			Do you think using these medications has reflections on the organic function of the human body?				Total
			Negative effects	No effects	Positive and negative effects	Positive effects
Nationality	Resident	Count	6	3	2	0	11
		% within Nationality	0.545455	0.272727	0.181818	0	1
		% within Do you think using these medications has reflections on the organic function of the human body?	0.0242915	0.046875	0.00619195	0	0.0165913
	Saudi	Count	241	61	321	29	652
		% within Nationality	0.369632	0.0935583	0.492331	0.0444785	1
		% within Do you think using these medications has reflections on the organic function of the human body?	0.975709	0.953125	0.993808	1	0.983409
Total		Count	247	64	323	29	663
		% within Nationality	0.372549	0.0965309	0.487179	0.0437406	1
		% within Do you think using these medications has reflections on the organic function of the human body?	1	1	1	1	1
Chi-Square Tests
	Value	df	Asymptotic Significance (2-sided)
Pearson Chi-Square	7,125a	3	0.0680135
Likelihood Ratio	6.98287	3	0.0724458
N of Valid Cases	663
a. 3 cells (37,5%) have expected count less than 5. The minimum expected count is ,48.
Nationality * Biological factors?
Crosstab
			Biological factors?			Total
			Maybe	No	Yes
Nationality	Resident	Count	4	0	8	12
		% within Nationality	0.333333	0	0.666667	1
		% within Biological factors?	0.0130293	0	0.0234604	0.0178571
	Saudi	Count	303	24	333	660
		% within Nationality	0.459091	0.0363636	0.504545	1
		% within Biological factors?	0.986971	1	0.97654	0.982143
Total		Count	307	24	341	672
		% within Nationality	0.456845	0.0357143	0.50744	1
		% within Biological factors?	1	1	1	1
Chi-Square Tests
	Value	df	Asymptotic Significance (2-sided)
Pearson Chi-Square	1,455a	2	0.483161					0.770221
Likelihood Ratio	1.8709	2	0.392409					0.758937
N of Valid Cases	672							0.499618
a. 1 cells (16,7%) have expected count less than 5. The minimum expected count is ,43.								0.493192
								0.0680135
								0.483161
Nationality * Environmental factors?
Crosstab
			Environmental factors?			Total
			Maybe	No	Yes
Nationality	Resident	Count	3	1	8	12
		% within Nationality	0.25	0.0833333	0.666667	1
		% within Environmental factors?	0.0111111	0.0104167	0.0261438	0.0178571
	Saudi	Count	267	95	298	660
		% within Nationality	0.404545	0.143939	0.451515	1
		% within Environmental factors?	0.988889	0.989583	0.973856	0.982143
Total		Count	270	96	306	672
		% within Nationality	0.401786	0.142857	0.455357	1
		% within Environmental factors?	1	1	1	1
Chi-Square Tests
	Value	df	Asymptotic Significance (2-sided)
Pearson Chi-Square	2,202a	2	0.332582					0.770221
Likelihood Ratio	2.21392	2	0.330562					0.758937
N of Valid Cases	672							0.499618
a. 2 cells (33,3%) have expected count less than 5. The minimum expected count is 1,71.								0.493192
								0.0680135
								0.483161
Nationality * Genetics?								0.332582
Crosstab
			Genetics?			Total
			Maybe	No	Yes
Nationality	Resident	Count	3	1	8	12
		% within Nationality	0.25	0.0833333	0.666667	1
		% within Genetics?	0.0113636	0.01	0.0262295	0.0179372
	Saudi	Count	261	99	297	657
		% within Nationality	0.39726	0.150685	0.452055	1
		% within Genetics?	0.988636	0.99	0.97377	0.982063
Total		Count	264	100	305	669
		% within Nationality	0.394619	0.149477	0.455904	1
		% within Genetics?	1	1	1	1
Chi-Square Tests
	Value	df	Asymptotic Significance (2-sided)
Pearson Chi-Square	2,196a	2	0.333568
Likelihood Ratio	2.21218	2	0.330851
N of Valid Cases	669
a. 2 cells (33,3%) have expected count less than 5. The minimum expected count is 1,79.
Nationality * Work or education stress?
Crosstab
			Work or education stress?			Total
			Maybe	No	Yes
Nationality	Resident	Count	1	1	10	12
		% within Nationality	0.0833333	0.0833333	0.833333	1
		% within Work or education stress?	0.00617284	0.04	0.0206612	0.0178838
	Saudi	Count	161	24	474	659
		% within Nationality	0.24431	0.0364188	0.719272	1
		% within Work or education stress?	0.993827	0.96	0.979339	0.982116
Total		Count	162	25	484	671
		% within Nationality	0.241431	0.0372578	0.721311	1
		% within Work or education stress?	1	1	1	1
Chi-Square Tests
	Value	df	Asymptotic Significance (2-sided)
Pearson Chi-Square	2,174a	2	0.337271
Likelihood Ratio	2.40864	2	0.299896
N of Valid Cases	671
a. 2 cells (33,3%) have expected count less than 5. The minimum expected count is ,45.
Nationality * Social responsibility?
Crosstab
			Social responsibility?			Total
			Maybe	No	Yes
Nationality	Resident	Count	2	0	10	12
		% within Nationality	0.166667	0	0.833333	1
		% within Social responsibility?	0.0115607	0	0.0211416	0.0178838
	Saudi	Count	171	25	463	659
		% within Nationality	0.259484	0.0379363	0.70258	1
		% within Social responsibility?	0.988439	1	0.978858	0.982116
Total		Count	173	25	473	671
		% within Nationality	0.257824	0.0372578	0.704918	1
		% within Social responsibility?	1	1	1	1
Chi-Square Tests
	Value	df	Asymptotic Significance (2-sided)
Pearson Chi-Square	1,135a	2	0.566977
Likelihood Ratio	1.62215	2	0.444379
N of Valid Cases	671
a. 2 cells (33,3%) have expected count less than 5. The minimum expected count is ,45.
Nationality * Losing someone close?
Crosstab
			Losing someone close?			Total
			Maybe	No	Yes
Nationality	Resident	Count	0	2	10	12
		% within Nationality	0	0.166667	0.833333	1
		% within Losing someone close?	0	0.0833333	0.0206186	0.0179104
	Saudi	Count	161	22	475	658
		% within Nationality	0.244681	0.0334347	0.721884	1
		% within Losing someone close?	1	0.916667	0.979381	0.98209
Total		Count	161	24	485	670
		% within Nationality	0.240299	0.0358209	0.723881	1
		% within Losing someone close?	1	1	1	1
Chi-Square Tests
	Value	df	Asymptotic Significance (2-sided)
Pearson Chi-Square	8,978a	2	0.0112297
Likelihood Ratio	9.1289	2	0.0104156
N of Valid Cases	670
a. 2 cells (33,3%) have expected count less than 5. The minimum expected count is ,43.
Nationality * Evil eye?
Crosstab
			Evil eye?			Total
			Maybe	No	Yes
Nationality	Resident	Count	5	3	4	12
		% within Nationality	0.416667	0.25	0.333333	1
		% within Evil eye?	0.0185874	0.0193548	0.0162602	0.0179104
	Saudi	Count	264	152	242	658
		% within Nationality	0.401216	0.231003	0.367781	1
		% within Evil eye?	0.981413	0.980645	0.98374	0.98209
Total		Count	269	155	246	670
		% within Nationality	0.401493	0.231343	0.367164	1
		% within Evil eye?	1	1	1	1
Chi-Square Tests
	Value	df	Asymptotic Significance (2-sided)
Pearson Chi-Square	,063a	2	0.968758
Likelihood Ratio	0.0641332	2	0.968442
N of Valid Cases	670
a. 3 cells (50,0%) have expected count less than 5. The minimum expected count is 2,78.
Nationality * Black magic
Crosstab
			Black magic			Total
			Maybe	No	Yes
Nationality	Resident	Count	6	3	3	12
		% within Nationality	0.5	0.25	0.25	1
		% within Black magic	0.0240964	0.0172414	0.0121457	0.0179104
	Saudi	Count	243	171	244	658
		% within Nationality	0.369301	0.259878	0.370821	1
		% within Black magic	0.975904	0.982759	0.987854	0.98209
Total		Count	249	174	247	670
		% within Nationality	0.371642	0.259701	0.368657	1
		% within Black magic	1	1	1	1
Chi-Square Tests
	Value	df	Asymptotic Significance (2-sided)
Pearson Chi-Square	1,013a	2	0.60267
Likelihood Ratio	1.01941	2	0.600672
N of Valid Cases	670
a. 3 cells (50,0%) have expected count less than 5. The minimum expected count is 3,12.
Nationality * Astrology?
Crosstab
			Astrology?			Total
			Maybe	No	Yes
Nationality	Resident	Count	1	11	0	12
		% within Nationality	0.0833333	0.916667	0	1
		% within Astrology?	0.00787402	0.0221774	0	0.0179641
	Saudi	Count	126	485	45	656
		% within Nationality	0.192073	0.739329	0.0685976	1
		% within Astrology?	0.992126	0.977823	1	0.982036
Total		Count	127	496	45	668
		% within Nationality	0.19012	0.742515	0.0673653	1
		% within Astrology?	1	1	1	1
Chi-Square Tests
	Value	df	Asymptotic Significance (2-sided)
Pearson Chi-Square	2,055a	2	0.357862
Likelihood Ratio	3.02261	2	0.220622
N of Valid Cases	668
a. 2 cells (33,3%) have expected count less than 5. The minimum expected count is ,81.
Nationality * Prescribed meds?
Crosstab
			Prescribed meds?			Total
			Maybe	No	Yes
Nationality	Resident	Count	4	1	7	12
		% within Nationality	0.333333	0.0833333	0.583333	1
		% within Prescribed meds?	0.0179372	0.0263158	0.017199	0.0179641
	Saudi	Count	219	37	400	656
		% within Nationality	0.333841	0.0564024	0.609756	1
		% within Prescribed meds?	0.982063	0.973684	0.982801	0.982036
Total		Count	223	38	407	668
		% within Nationality	0.333832	0.0568862	0.609281	1
		% within Prescribed meds?	1	1	1	1
Chi-Square Tests
	Value	df	Asymptotic Significance (2-sided)
Pearson Chi-Square	,164a	2	0.921383
Likelihood Ratio	0.145272	2	0.929939
N of Valid Cases	668
a. 2 cells (33,3%) have expected count less than 5. The minimum expected count is ,68.
Nationality * Psychic session?
Crosstab
			Psychic session?			Total
			Maybe	No	Yes
Nationality	Resident	Count	2	1	9	12
		% within Nationality	0.166667	0.0833333	0.75	1
		% within Psychic session?	0.0138889	0.04	0.0180723	0.017991
	Saudi	Count	142	24	489	655
		% within Nationality	0.216794	0.0366412	0.746565	1
		% within Psychic session?	0.986111	0.96	0.981928	0.982009
Total		Count	144	25	498	667
		% within Nationality	0.215892	0.0374813	0.746627	1
		% within Psychic session?	1	1	1	1
Chi-Square Tests
	Value	df	Asymptotic Significance (2-sided)
Pearson Chi-Square	,823a	2	0.662728
Likelihood Ratio	0.658919	2	0.719312
N of Valid Cases	667
a. 2 cells (33,3%) have expected count less than 5. The minimum expected count is ,45.
Nationality * Medicinal and aromatic plants?
Crosstab
			Medicinal and aromatic plants?			Total
			Maybe	No	Yes
Nationality	Resident	Count	5	5	2	12
		% within Nationality	0.416667	0.416667	0.166667	1
		% within Medicinal and aromatic plants?	0.0144509	0.0259067	0.016	0.0180723
	Saudi	Count	341	188	123	652
		% within Nationality	0.523006	0.288344	0.18865	1
		% within Medicinal and aromatic plants?	0.985549	0.974093	0.984	0.981928
Total		Count	346	193	125	664
		% within Nationality	0.521084	0.290663	0.188253	1
		% within Medicinal and aromatic plants?	1	1	1	1
Chi-Square Tests
	Value	df	Asymptotic Significance (2-sided)
Pearson Chi-Square	,954a	2	0.620797
Likelihood Ratio	0.895072	2	0.639201
N of Valid Cases	664
a. 2 cells (33,3%) have expected count less than 5. The minimum expected count is 2,26.
Nationality * Religious activities?
Crosstab
			Religious activities?			Total
			Maybe	No	Yes
Nationality	Resident	Count	4	2	6	12
		% within Nationality	0.333333	0.166667	0.5	1
[truncated: 5,387 more rows]
[truncated: 3 more columns]
